# Supplementary material for: Cold adaptation in the environmental bacterium Shewanella oneidensis is controlled by a J-domain co-chaperone protein network
Source: Commun Biol. 2019 Aug 29;2:323. doi: 10.1038/s42003-019-0567-3 (PMC6715715; doi:10.1038/s42003-019-0567-3)
Supplement: Supplementary file 3 — Supplementary Data 1 [file 42003_2019_567_MOESM3_ESM.xlsx]

## Sheet: Figure1
			DnaK			DnaJ			AtcJ			AtcJ H31Q			DnaK+DnaJ			DnaK+AtcJ			DnaK+AtcJ H31Q
			Replicate1	Replicate2	Replicate3	Replicate1	Replicate2	Replicate3	Replicate1	Replicate2	Replicate3	Replicate1	Replicate2	Replicate3	Replicate1	Replicate2	Replicate3	Replicate1	Replicate2	Replicate3	Replicate1	Replicate2	Replicate3
		ATPase activity (nmol ATP/min/nmol DnaK)	0.0857987	0.0822458	0.0797964	0.000211806	0.00253053	0.0252655	0.00264674	0.0104369	0.0422535	0.00219511	0.0064098	0.0494385	0.558822	0.513372	0.694306	0.291997	0.250725	0.27758	0.123581	0.0921584	0.163833

## Sheet: Figure2
	28°C												7°C
		WT			ΔatcJ									WT			ΔatcJ
	Time (minute)	Replicate1	Replicate2	Replicate3	Replicate1	Replicate2	Replicate3						Time (day)	Replicate1	Replicate2	Replicate3	Replicate1	Replicate2	Replicate3
	0	0.057	0.055	0.056	0.056	0.05	0.062						0	0.04	0.034	0.135	0.036	0.066	0.05
	50	0.069	0.069	0.067	0.066	0.06	0.091						0.116667	0.094	0.085	0.111	0.074	0.12	0.055
	100	0.158	0.156	0.153	0.141	0.121	0.135						0.345833	0.09	0.081	0.109	0.073	0.111	0.132
	140	0.273	0.247	0.241	0.217	0.19	0.216						1	0.157	0.154	0.188	0.133	0.152	0.11
	180	0.43	0.403	0.388	0.341	0.297	0.326						1.33333	0.175	0.161	0.181	0.088	0.133	0.087
	220	0.722	0.665	0.644	0.546	0.464	0.519						4.0125	0.553	0.239	0.678	0.062	0.106	0.1
	260	1.15	1.128	1.012	0.834	0.744	0.818						4.30417	0.797	0.733	0.925	0.158	0.205	0.12
	305	2.14	1.824	1.696	1.404	1.208	1.368						4.95833	1.502	1.398	1.44	0.218	0.291	0.142
	345	2.59	2.28	2.29	2.25	1.89	2.12						5.25	1.796	1.664	1.69	0.164	0.247	0.172
	405	3.54	3.48	3.05	3.28	3.23	3						5.95833	3.296	3.024	2.34	0.186	0.329	0.165
	460	4.42	4.28	4.31	4.25	4.12	3.93						6.29167	3.89	3.52	2.92	0.215	0.319	0.188
	550	5.45	5.38	5.01	4.69	5.02	5.99						6.95833	6.11	6.02	3.95	0.334	0.451	0.171
	600	5.73	5.39	5.08	5.15	5.59	5.04						7.29167	6.41	6.25	4.7	0.447	0.312	0.2
	650	6.27	5.84	5.7	5.53	5.71	5.52						8	7.66	6.94	6.01	0.278	0.412	0.18
	700	5.31	5.41	5.75	5.9	6.05	5.13						8.26389	7.4	7.09	6.33	0.28	0.454	0.193
													10.3889	6.27	6.61		0.562	0.886

## Sheet: Figure4A
				Two-Hybrid
				T18	AtcJ			AtcJ			AtcJ			AtcJΔC			AtcJ-C			AtcJ			-			AtcJ-C			-
				T25	AtcB			AtcA			AtcC			AtcC			AtcC			-			AtcC			-			-
					Replicate1	Replicate2	Replicate3	Replicate1	Replicate2	Replicate3	Replicate1	Replicate2	Replicate3	Replicate1	Replicate2	Replicate3	Replicate1	Replicate2	Replicate3	Replicate1	Replicate2	Replicate3	Replicate1	Replicate2	Replicate3	Replicate1	Replicate2	Replicate3	Replicate1	Replicate2	Replicate3
					8.13101	8.43483	5.25624	10.5836	12.7007	14.4396	494.753	531.878	467.382	18.2041	19.1	16.4299	507.097	467.984	614.583	4.07874	9.70648	13.1725	7.60479	15.7838	20.7443	12.6685	12.1249	11.3674	15.1569	15.6785	20.7782
				Average	7.27403			12.5746			498.004				17.9113		529.888			8.98589			14.711			12.0536			17.2045
				SD	1.75404			1.9311			32.3706				1.35892		75.9102			4.58948			6.63513			0.653494			3.10584

## Sheet: Figure4B
F
					Time (min)	AtcC		Molar ratio	ΔH
					0.083333	-0.000142		0.015101	-15.8989
					0.1	-0.000619		0.091041	-15.8981
					0.116667	-0.000766		0.167699	-15.8959
					0.133333	-0.000894		0.245076	-15.8921
					0.15	-0.001061		0.323173	-15.8865
					0.166667	-0.001218		0.401988	-15.8791
					0.183333	-0.001176		0.481521	-15.8696
					0.2	-0.001183		0.561774	-15.8575
					0.216667	-0.00124		0.642745	-15.8415
					0.233333	-0.001207		0.724436	-15.8182
					0.25	-0.001334		0.806845	-15.7753
					0.266667	-0.001521		0.889973	-15.6335
					0.283333	-0.001918		0.973819	-12.5672
					0.3	-0.002345		1.05838	-1.07274
					0.316667	-0.002601		1.14367	-0.112368
					0.333333	-0.002517		1.22967	-0.035506
					0.35	-0.002463		1.31639	-0.013161
					0.366667	-0.00257		1.40383	-0.003156
					0.383333	-0.002716		1.49199	0.002561
					0.4	-0.00266
					0.416667	-0.002604
					0.433333	-0.002368
					0.45	-0.002152
					0.466667	-0.001696
					0.483333	-0.00132
					0.5	-0.00096
					0.516667	-0.000709
					0.533333	-0.000449
					0.55	-0.000218
					0.566667	0.000202
					0.583333	0.000873
					0.6	0.001371
					0.616667	0.001499
					0.633333	0.001807
					0.65	0.002095
					0.666667	0.002543
					0.683333	0.002801
					0.7	0.003099
					0.716667	0.003567
					0.733333	0.004005
					0.75	0.004093
					0.766667	0.003991
					0.783333	0.003979
					0.8	0.004009
					0.816667	0.003918
					0.833333	0.003718
					0.85	0.003738
					0.866667	0.003687
					0.883333	0.003557
					0.9	0.003798
					0.916667	0.003819
					0.933333	0.00344
					0.95	0.003051
					0.966667	0.003022
					0.983333	0.002923
					1	0.004814
					1.01667	0.007955
					1.03333	-0.004953
					1.05	-0.033042
					1.06667	-0.086511
					1.08333	-0.14642
					1.1	-0.177111
					1.11667	-0.174832
					1.13333	-0.152333
					1.15	-0.119774
					1.16667	-0.088146
					1.18333	-0.064177
					1.2	-0.049212
					1.21667	-0.036018
					1.23333	-0.028913
					1.25	-0.026729
					1.26667	-0.022415
					1.28333	-0.0192
					1.3	-0.017133
					1.31667	-0.015025
					1.33333	-0.013187
					1.35	-0.011269
					1.36667	-0.009542
					1.38333	-0.008174
					1.4	-0.006676
					1.41667	-0.004737
					1.43333	-0.003398
					1.45	-0.00254
					1.46667	-0.001481
					1.48333	-0.000542
					1.5	0.000395
					1.51667	0.001412
					1.53333	0.002219
					1.55	0.002917
					1.56667	0.003584
					1.58333	0.004071
					1.6	0.004605
					1.61667	0.004989
					1.63333	0.005372
					1.65	0.005786
					1.66667	0.00616
					1.68333	0.006543
					1.7	0.006942
					1.71667	0.007269
					1.73333	0.007477
					1.75	0.007685
					1.76667	0.008122
					1.78333	0.00835
					1.8	0.00853
					1.81667	0.0089
					1.83333	0.009199
					1.85	0.009249
					1.86667	0.009388
					1.88333	0.009608
					1.9	0.009878
					1.91667	0.010127
					1.93333	0.010336
					1.95	0.010555
					1.96667	0.010814
					1.98333	0.011023
					2	0.01121
					2.01667	0.011367
					2.03333	0.011573
					2.05	0.011829
					2.06667	0.012165
					2.08333	0.012401
					2.1	0.012374
					2.11667	0.011845
					2.13333	0.011577
					2.15	0.011328
					2.16667	0.011449
					2.18333	0.01153
					2.2	0.011606
					2.21667	0.01156
					2.23333	0.011023
					2.25	0.010267
					2.26667	0.008181
					2.28333	0.006375
					2.3	0.004881
					2.31667	0.002645
					2.33333	0.00144
					2.35	0.001334
					2.36667	0.000828
					2.38333	0.000802
					2.4	0.000537
					2.41667	-0.000161
					2.43333	-0.000739
					2.45	-0.001436
					2.46667	-0.002054
					2.48333	-0.002442
					2.5	-0.002381
					2.51667	-0.002773
					2.53333	-0.003395
					2.55	-0.003907
					2.56667	-0.004109
					2.58333	-0.004141
					2.6	-0.004235
					2.61667	-0.004374
					2.63333	-0.004473
					2.65	-0.004691
					2.66667	-0.00456
					2.68333	-0.004348
					2.7	-0.004151
					2.71667	-0.003967
					2.73333	-0.003914
					2.75	-0.003801
					2.76667	-0.003618
					2.78333	-0.003335
					2.8	-0.002906
					2.81667	-0.002391
					2.83333	-0.002157
					2.85	-0.002123
					2.86667	-0.002048
					2.88333	-0.001924
					2.9	-0.001862
					2.91667	-0.001896
					2.93333	-0.002019
					2.95	-0.001913
					2.96667	-0.001786
					2.98333	-0.001479
					3	-0.000834
					3.01667	-0.000334
					3.03333	8.7e-05
					3.05	0.000367
					3.06667	0.000677
					3.08333	0.000888
					3.1	0.001039
					3.11667	0.001525
					3.13333	0.001481
					3.15	0.001458
					3.16667	0.001504
					3.18333	0.00126
					3.2	0.000579
					3.21667	0.000303
					3.23333	0.000357
					3.25	0.000431
					3.26667	0.000265
					3.28333	-0.000231
					3.3	-0.001003
					3.31667	-0.00143
					3.33333	-0.001817
					3.35	-0.002324
					3.36667	-0.00284
					3.38333	-0.003157
					3.4	-0.003819
					3.41667	-0.004455
					3.43333	-0.004081
					3.45	-0.003966
					3.46667	-0.004652
					3.48333	-0.005188
					3.5	-0.005227
					3.51667	-0.009609
					3.53333	-0.018991
					3.55	-0.062993
					3.56667	-0.161935
					3.58333	-0.337147
					3.6	-0.551069
					3.61667	-0.762024
					3.63333	-0.921759
					3.65	-0.982034
					3.66667	-0.936359
					3.68333	-0.817234
					3.7	-0.676987
					3.71667	-0.534981
					3.73333	-0.417386
					3.75	-0.321991
					3.76667	-0.254716
					3.78333	-0.20981
					3.8	-0.18084
					3.81667	-0.160901
					3.83333	-0.143582
					3.85	-0.126583
					3.86667	-0.115114
					3.88333	-0.101835
					3.9	-0.089958
					3.91667	-0.080712
					3.93333	-0.072466
					3.95	-0.06718
					3.96667	-0.060834
					3.98333	-0.054598
					4	-0.051022
					4.01667	-0.043986
					4.03333	-0.03686
					4.05	-0.033264
					4.06667	-0.031057
					4.08333	-0.028541
					4.1	-0.025252
					4.11667	-0.022452
					4.13333	-0.019123
					4.15	-0.015803
					4.16667	-0.014533
					4.18333	-0.013273
					4.2	-0.011468
					4.21667	-0.009941
					4.23333	-0.008385
					4.25	-0.007138
					4.26667	-0.005961
					4.28333	-0.005074
					4.3	-0.00396
					4.31667	-0.003263
					4.33333	-0.002266
					4.35	-0.001339
					4.36667	-0.000182
					4.38333	0.000545
					4.4	0.001432
					4.41667	0.001782
					4.43333	0.002183
					4.45	0.002273
					4.46667	0.002604
					4.48333	0.002994
					4.5	0.003147
					4.51667	0.003634
					4.53333	0.003982
					4.55	0.004149
					4.56667	0.003716
					4.58333	0.003704
					4.6	0.003995
					4.61667	0.003983
					4.63333	0.00381
					4.65	0.003918
					4.66667	0.003835
					4.68333	0.003733
					4.7	0.003777
					4.71667	0.003848
					4.73333	0.004019
					4.75	0.00396
					4.76667	0.004241
					4.78333	0.004232
					4.8	0.004072
					4.81667	0.00444
					4.83333	0.004677
					4.85	0.004595
					4.86667	0.004543
					4.88333	0.00474
					4.9	0.005098
					4.91667	0.005395
					4.93333	0.005702
					4.95	0.006029
					4.96667	0.006036
					4.98333	0.005852
					5	0.00576
					5.01667	0.005796
					5.03333	0.005612
					5.05	0.005369
					5.06667	0.005095
					5.08333	0.004761
					5.1	0.004487
					5.11667	0.004061
					5.13333	0.003665
					5.15	0.003279
					5.16667	0.002923
					5.18333	0.002537
					5.2	0.002077
					5.21667	0.001625
					5.23333	0.001223
					5.25	0.000671
					5.26667	0.000289
					5.28333	-3e-06
					5.3	-0.000182
					5.31667	-0.000344
					5.33333	-0.000607
					5.35	-0.001139
					5.36667	-0.001712
					5.38333	-0.002094
					5.4	-0.002577
					5.41667	-0.003195
					5.43333	-0.003952
					5.45	-0.00465
					5.46667	-0.005348
					5.48333	-0.005746
					5.5	-0.006176
					5.51667	-0.006232
					5.53333	-0.006229
					5.55	-0.006175
					5.56667	-0.006262
					5.58333	-0.005968
					5.6	-0.005978
					5.61667	-0.005865
					5.63333	-0.005212
					5.65	-0.004559
					5.66667	-0.003705
					5.68333	-0.002742
					5.7	-0.001562
					5.71667	-0.000418
					5.73333	0.000746
					5.75	0.00161
					5.76667	0.002083
					5.78333	0.002597
					5.8	0.003069
					5.81667	0.003625
					5.83333	0.004041
					5.85	0.004337
					5.86667	0.004562
					5.88333	0.004698
					5.9	0.004572
					5.91667	0.004641
					5.93333	0.0045
					5.95	0.004778
					5.96667	0.004477
					5.98333	0.004006
					6	0.004272
					6.01667	0.004222
					6.03333	-0.002277
					6.05	-0.035227
					6.06667	-0.118196
					6.08333	-0.269716
					6.1	-0.469929
					6.11667	-0.685238
					6.13333	-0.859927
					6.15	-0.962516
					6.16667	-0.965766
					6.18333	-0.881285
					6.2	-0.749549
					6.21667	-0.609119
					6.23333	-0.485589
					6.25	-0.377009
					6.26667	-0.29515
					6.28333	-0.24286
					6.3	-0.206686
					6.31667	-0.184669
					6.33333	-0.167542
					6.35	-0.151155
					6.36667	-0.133768
					6.38333	-0.11571
					6.4	-0.10277
					6.41667	-0.092857
					6.43333	-0.082684
					6.45	-0.076171
					6.46667	-0.066128
					6.48333	-0.058645
					6.5	-0.051629
					6.51667	-0.047302
					6.53333	-0.042584
					6.55	-0.038127
					6.56667	-0.03473
					6.58333	-0.031302
					6.6	-0.028363
					6.61667	-0.025073
					6.63333	-0.022603
					6.65	-0.020642
					6.66667	-0.018632
					6.68333	-0.016652
					6.7	-0.01454
					6.71667	-0.013009
					6.73333	-0.011577
					6.75	-0.010235
					6.76667	-0.009233
					6.78333	-0.008422
					6.8	-0.00776
					6.81667	-0.006988
					6.83333	-0.006167
					6.85	-0.005375
					6.86667	-0.004923
					6.88333	-0.004571
					6.9	-0.004381
					6.91667	-0.00428
					6.93333	-0.00427
					6.95	-0.00429
					6.96667	-0.00425
					6.98333	-0.00412
					7	-0.003971
					7.01667	-0.003714
					7.03333	-0.003397
					7.05	-0.00323
					7.06667	-0.002903
					7.08333	-0.002675
					7.1	-0.002781
					7.11667	-0.002718
					7.13333	-0.002546
					7.15	-0.002293
					7.16667	-0.00217
					7.18333	-0.002098
					7.2	-0.001848
					7.21667	-0.001742
					7.23333	-0.001805
					7.25	-0.001998
					7.26667	-0.002012
					7.28333	-0.001925
					7.3	-0.001822
					7.31667	-0.001873
					7.33333	-0.001913
					7.35	-0.001654
					7.36667	-0.001654
					7.38333	-0.001535
					7.4	-0.001339
					7.41667	-0.001157
					7.43333	-0.000856
					7.45	-0.000884
					7.46667	-0.000902
					7.48333	-0.00076
					7.5	-0.000502
					7.51667	-0.000188
					7.53333	-0.000164
					7.55	-0.0002
					7.56667	0.000105
					7.58333	0.000539
					7.6	0.000689
					7.61667	0.000536
					7.63333	0.000393
					7.65	0.00012
					7.66667	-0.000213
					7.68333	-0.000276
					7.7	1.7e-05
					7.71667	0.000287
					7.73333	0.000366
					7.75	0.000486
					7.76667	0.000436
					7.78333	0.000266
					7.8	4.2e-05
					7.81667	-0.000316
					7.83333	-0.000353
					7.85	-0.00014
					7.86667	4.3e-05
					7.88333	0.000275
					7.9	0.000765
					7.91667	0.000891
					7.93333	0.000666
					7.95	0.000312
					7.96667	0.000218
					7.98333	8.4e-05
					8	-0.000154
					8.01667	-2.5e-05
					8.03333	0.000224
					8.05	0.000243
					8.06667	-7.8e-05
					8.08333	-0.000319
					8.1	-0.000454
					8.11667	-0.000702
					8.13333	-0.00068
					8.15	-0.000388
					8.16667	-0.000526
					8.18333	-0.000724
					8.2	-0.000666
					8.21667	-0.000921
					8.23333	-0.001246
					8.25	-0.001351
					8.26667	-0.001026
					8.28333	-0.000781
					8.3	-0.000779
					8.31667	-0.000651
					8.33333	-0.000563
					8.35	-0.000325
					8.36667	-0.000126
					8.38333	5.2e-05
					8.4	0.000337
					8.41667	0.000269
					8.43333	0.000332
					8.45	0.000184
					8.46667	0.000226
					8.48333	-0.000202
					8.5	-0.001842
					8.51667	-0.002185
					8.53333	-0.002788
					8.55	-0.031541
					8.56667	-0.099405
					8.58333	-0.221908
					8.6	-0.410333
					8.61667	-0.614321
					8.63333	-0.795879
					8.65	-0.918057
					8.66667	-0.949295
					8.68333	-0.890373
					8.7	-0.775022
					8.71667	-0.639204
					8.73333	-0.513956
					8.75	-0.401458
					8.76667	-0.31702
					8.78333	-0.251562
					8.8	-0.207046
					8.81667	-0.181572
					8.83333	-0.161667
					8.85	-0.142623
					8.86667	-0.129088
					8.88333	-0.116804
					8.9	-0.103581
					8.91667	-0.090729
					8.93333	-0.080417
					8.95	-0.069186
					8.96667	-0.061344
					8.98333	-0.055363
					9	-0.052012
					9.01667	-0.048493
					9.03333	-0.044823
					9.05	-0.039224
					9.06667	-0.033855
					9.08333	-0.031415
					9.1	-0.028997
					9.11667	-0.027079
					9.13333	-0.025321
					9.15	-0.023204
					9.16667	-0.021046
					9.18333	-0.019108
					9.2	-0.017171
					9.21667	-0.015234
					9.23333	-0.013767
					9.25	-0.013191
					9.26667	-0.012604
					9.28333	-0.011697
					9.3	-0.010511
					9.31667	-0.009444
					9.33333	-0.008308
					9.35	-0.007202
					9.36667	-0.005995
					9.38333	-0.005239
					9.4	-0.005043
					9.41667	-0.004646
					9.43333	-0.00446
					9.45	-0.004443
					9.46667	-0.004316
					9.48333	-0.00389
					9.5	-0.003433
					9.51667	-0.002865
					9.53333	-0.002318
					9.55	-0.001981
					9.56667	-0.001733
					9.58333	-0.001596
					9.6	-0.001588
					9.61667	-0.001719
					9.63333	-0.00192
					9.65	-0.002081
					9.66667	-0.002282
					9.68333	-0.002463
					9.7	-0.002363
					9.71667	-0.002232
					9.73333	-0.002041
					9.75	-0.00179
					9.76667	-0.001579
					9.78333	-0.001208
					9.8	-0.000996
					9.81667	-0.000992
					9.83333	-0.001008
					9.85	-0.001164
					9.86667	-0.001011
					9.88333	-0.000807
					9.9	-0.000532
					9.91667	-0.000284
					9.93333	3e-06
					9.95	0.00033
					9.96667	0.000507
					9.98333	0.000474
					10	0.000473
					10.0167	0.000684
					10.0333	0.000875
					10.05	0.001066
					10.0667	0.001157
					10.0833	0.001169
					10.1	0.001151
					10.1167	0.001317
					10.1333	0.001502
					10.15	0.001428
					10.1667	0.001353
					10.1833	0.001309
					10.2	0.001356
					10.2167	0.001555
					10.2333	0.001405
					10.25	0.001435
					10.2667	0.001215
					10.2833	0.000974
					10.3	0.000955
					10.3167	0.001339
					10.3333	0.001512
					10.35	0.001595
					10.3667	0.001469
					10.3833	0.001372
					10.4	0.001336
					10.4167	0.001242
					10.4333	0.001408
					10.45	0.001373
					10.4667	0.001369
					10.4833	0.001405
					10.5	0.001131
					10.5167	0.000657
					10.5333	0.000464
					10.55	0.00036
					10.5667	0.000207
					10.5833	-1.7e-05
					10.6	-0.000261
					10.6167	-0.000376
					10.6333	-0.000331
					10.65	-0.000476
					10.6667	-0.000621
					10.6833	-0.000765
					10.7	-0.000912
					10.7167	-0.00109
					10.7333	-0.001448
					10.75	-0.001807
					10.7667	-0.002135
					10.7833	-0.002373
					10.8	-0.002573
					10.8167	-0.002867
					10.8333	-0.0028
					10.85	-0.002494
					10.8667	-0.002587
					10.8833	-0.002651
					10.9	-0.002496
					10.9167	-0.002796
					10.9333	-0.002885
					10.95	-0.003194
					10.9667	-0.002804
					10.9833	-0.002353
					11	-0.000114
					11.0167	-0.000439
					11.0333	-0.004214
					11.05	-0.026829
					11.0667	-0.089574
					11.0833	-0.210719
					11.1	-0.385326
					11.1167	-0.577256
					11.1333	-0.748036
					11.15	-0.871186
					11.1667	-0.926986
					11.1833	-0.892647
					11.2	-0.800068
					11.2167	-0.677623
					11.2333	-0.547648
					11.25	-0.434813
					11.2667	-0.344947
					11.2833	-0.275652
					11.3	-0.228938
					11.3167	-0.200997
					11.3333	-0.177656
					11.35	-0.161765
					11.3667	-0.146204
					11.3833	-0.130323
					11.4	-0.117413
					11.4167	-0.102516
					11.4333	-0.093318
					11.45	-0.083511
					11.4667	-0.073553
					11.4833	-0.067166
					11.5	-0.061219
					11.5167	-0.057525
					11.5333	-0.048831
					11.55	-0.042267
					11.5667	-0.037942
					11.5833	-0.034658
					11.6	-0.033114
					11.6167	-0.030653
					11.6333	-0.028111
					11.65	-0.025739
					11.6667	-0.023878
					11.6833	-0.021906
					11.7	-0.020775
					11.7167	-0.019935
					11.7333	-0.018845
					11.75	-0.017366
					11.7667	-0.016336
					11.7833	-0.015597
					11.8	-0.014647
					11.8167	-0.013479
					11.8333	-0.012401
					11.85	-0.011653
					11.8667	-0.010885
					11.8833	-0.010337
					11.9	-0.010199
					11.9167	-0.009742
					11.9333	-0.009455
					11.95	-0.008878
					11.9667	-0.008441
					11.9833	-0.008034
					12	-0.007437
					12.0167	-0.007201
					12.0333	-0.007054
					12.05	-0.006778
					12.0667	-0.006301
					12.0833	-0.005985
					12.1	-0.005679
					12.1167	-0.005312
					12.1333	-0.004986
					12.15	-0.004819
					12.1667	-0.004623
					12.1833	-0.004396
					12.2	-0.00402
					12.2167	-0.003533
					12.2333	-0.003136
					12.25	-0.003009
					12.2667	-0.002922
					12.2833	-0.002745
					12.3	-0.002578
					12.3167	-0.00243
					12.3333	-0.002072
					12.35	-0.001774
					12.3667	-0.001756
					12.3833	-0.001658
					12.4	-0.00138
					12.4167	-0.001111
					12.4333	-0.000821
					12.45	-0.000662
					12.4667	-0.000732
					12.4833	-0.000793
					12.5	-0.000723
					12.5167	-0.000691
					12.5333	-0.0005
					12.55	-0.000198
					12.5667	-0.000127
					12.5833	6.5e-05
					12.6	0.000327
					12.6167	0.000611
					12.6333	0.000665
					12.65	0.001029
					12.6667	0.001083
					12.6833	0.001317
					12.7	0.001511
					12.7167	0.001468
					12.7333	0.001435
					12.75	0.001402
					12.7667	0.001459
					12.7833	0.001546
					12.8	0.001683
					12.8167	0.001773
					12.8333	0.001582
					12.85	0.001342
					12.8667	0.001181
					12.8833	0.001101
					12.9	0.001071
					12.9167	0.000863
					12.9333	0.000704
					12.95	0.000436
					12.9667	0.000297
					12.9833	0.000189
					13	-0.000159
					13.0167	-0.000397
					13.0333	-0.000585
					13.05	-0.000732
					13.0667	-0.00069
					13.0833	-0.000697
					13.1	-0.000905
					13.1167	-0.001153
					13.1333	-0.001251
					13.15	-0.001079
					13.1667	-0.000927
					13.1833	-0.000795
					13.2	-0.000833
					13.2167	-0.000722
					13.2333	-0.000391
					13.25	-0.000379
					13.2667	-0.000568
					13.2833	-0.000737
					13.3	-0.000637
					13.3167	-0.000677
					13.3333	-0.000808
					13.35	-0.000758
					13.3667	-0.000679
					13.3833	-0.000889
					13.4	-0.00079
					13.4167	-0.000792
					13.4333	-0.001424
					13.45	-0.002057
					13.4667	-0.001859
					13.4833	-0.002291
					13.5	-0.001954
					13.5167	0.000733
					13.5333	0.001309
					13.55	-0.023325
					13.5667	-0.077709
					13.5833	-0.184933
					13.6	-0.346637
					13.6167	-0.523922
					13.6333	-0.690127
					13.65	-0.816732
					13.6667	-0.886357
					13.6833	-0.878503
					13.7	-0.808698
					13.7167	-0.703984
					13.7333	-0.58382
					13.75	-0.467597
					13.7667	-0.373973
					13.7833	-0.300529
					13.8	-0.250245
					13.8167	-0.217222
					13.8333	-0.194469
					13.85	-0.173976
					13.8667	-0.157853
					13.8833	-0.13846
					13.9	-0.121937
					13.9167	-0.108505
					13.9333	-0.098692
					13.95	-0.08555
					13.9667	-0.075477
					13.9833	-0.071765
					14	-0.062872
					14.0167	-0.05531
					14.0333	-0.046738
					14.05	-0.043956
					14.0667	-0.040083
					14.0833	-0.035861
					14.1	-0.030849
					14.1167	-0.027436
					14.1333	-0.025304
					14.15	-0.022872
					14.1667	-0.020319
					14.1833	-0.017977
					14.2	-0.015715
					14.2167	-0.013772
					14.2333	-0.012459
					14.25	-0.011567
					14.2667	-0.011074
					14.2833	-0.010651
					14.3	-0.010208
					14.3167	-0.009775
					14.3333	-0.008972
					14.35	-0.008349
					14.3667	-0.007535
					14.3833	-0.006892
					14.4	-0.006589
					14.4167	-0.006384
					14.4333	-0.00618
					14.45	-0.006206
					14.4667	-0.006132
					14.4833	-0.005808
					14.5	-0.005463
					14.5167	-0.005288
					14.5333	-0.004912
					14.55	-0.004507
					14.5667	-0.004162
					14.5833	-0.003776
					14.6	-0.003361
					14.6167	-0.002964
					14.6333	-0.002587
					14.65	-0.0025
					14.6667	-0.002544
					14.6833	-0.002597
					14.7	-0.00276
					14.7167	-0.002781
					14.7333	-0.002483
					14.75	-0.002194
					14.7667	-0.001966
					14.7833	-0.001727
					14.8	-0.001628
					14.8167	-0.001688
					14.8333	-0.001797
					14.85	-0.002127
					14.8667	-0.002386
					14.8833	-0.001995
					14.9	-0.001085
					14.9167	-0.000472
					14.9333	-0.000359
					14.95	-0.000126
					14.9667	0.000527
					14.9833	0.000719
					15	0.000873
					15.0167	0.001198
					15.0333	0.001113
					15.05	0.001089
					15.0667	0.000844
					15.0833	0.0007
					15.1	0.000745
					15.1167	0.000883
					15.1333	0.001011
					15.15	0.000819
					15.1667	0.000488
					15.1833	0.000266
					15.2	3.4e-05
					15.2167	0.000115
					15.2333	0.000285
					15.25	0.000396
					15.2667	0.000437
					15.2833	0.000417
					15.3	0.000558
					15.3167	0.000581
					15.3333	0.000574
					15.35	0.000467
					15.3667	0.00033
					15.3833	0.000143
					15.4	0.000326
					15.4167	0.000461
					15.4333	0.000485
					15.45	0.0005
					15.4667	0.000395
					15.4833	0.000589
					15.5	0.000714
					15.5167	0.00068
					15.5333	0.000486
					15.55	0.000121
					15.5667	-0.000163
					15.5833	-0.000147
					15.6	-0.000141
					15.6167	-0.000285
					15.6333	-0.000569
					15.65	-0.000883
					15.6667	-0.000937
					15.6833	-0.000851
					15.7	-0.000625
					15.7167	-0.000479
					15.7333	-0.000413
					15.75	-0.000508
					15.7667	-0.000532
					15.7833	-0.000606
					15.8	-0.000721
					15.8167	-0.000806
					15.8333	-0.000851
					15.85	-0.000637
					15.8667	-0.000342
					15.8833	-0.000387
					15.9	-0.000502
					15.9167	-9e-06
					15.9333	0.000435
					15.95	0.000378
					15.9667	2e-06
					15.9833	0.000515
					16	0.002069
					16.0167	0.003581
					16.0333	0.002013
					16.05	-0.016034
					16.0667	-0.066362
					16.0833	-0.16447
					16.1	-0.307617
					16.1167	-0.470747
					16.1333	-0.623456
					16.15	-0.746955
					16.1667	-0.824874
					16.1833	-0.845833
					16.2	-0.803963
					16.2167	-0.718773
					16.2333	-0.610394
					16.25	-0.501545
					16.2667	-0.409996
					16.2833	-0.329837
					16.3	-0.273337
					16.3167	-0.23625
					16.3333	-0.212282
					16.35	-0.189505
					16.3667	-0.170918
					16.3833	-0.15004
					16.4	-0.133373
					16.4167	-0.114587
					16.4333	-0.101722
					16.45	-0.095346
					16.4667	-0.084911
					16.4833	-0.074795
					16.5	-0.06866
					16.5167	-0.059416
					16.5333	-0.052923
					16.55	-0.046489
					16.5667	-0.040986
					16.5833	-0.039303
					16.6	-0.036439
					16.6167	-0.033658
					16.6333	-0.030987
					16.65	-0.028716
					16.6667	-0.026644
					16.6833	-0.024633
					16.7	-0.022962
					16.7167	-0.021543
					16.7333	-0.019974
					16.75	-0.018246
					16.7667	-0.016567
					16.7833	-0.014998
					16.8	-0.014189
					16.8167	-0.013133
					16.8333	-0.011907
					16.85	-0.010921
					16.8667	-0.009944
					16.8833	-0.008978
					16.9	-0.008082
					16.9167	-0.007598
					16.9333	-0.006975
					16.95	-0.006461
					16.9667	-0.005928
					16.9833	-0.005574
					17	-0.005281
					17.0167	-0.00495
					17.0333	-0.004499
					17.05	-0.004149
					17.0667	-0.003658
					17.0833	-0.003368
					17.1	-0.003297
					17.1167	-0.003159
					17.1333	-0.003012
					17.15	-0.002724
					17.1667	-0.002746
					17.1833	-0.002679
					17.2	-0.002741
					17.2167	-0.002717
					17.2333	-0.002512
					17.25	-0.002438
					17.2667	-0.002173
					17.2833	-0.002099
					17.3	-0.002165
					17.3167	-0.002003
					17.3333	-0.002022
					17.35	-0.001921
					17.3667	-0.00166
					17.3833	-0.001719
					17.4	-0.001758
					17.4167	-0.0016
					17.4333	-0.001202
					17.45	-0.000784
					17.4667	-0.000396
					17.4833	-0.000198
					17.5	7e-05
					17.5167	0.000365
					17.5333	0.00069
					17.55	0.000905
					17.5667	0.001061
					17.5833	0.001166
					17.6	0.001101
					17.6167	0.000714
					17.6333	0.000857
					17.65	0.000861
					17.6667	0.001044
					17.6833	0.001027
					17.7	0.00103
					17.7167	0.001212
					17.7333	0.000763
					17.75	0.000264
					17.7667	-0.000265
					17.7833	-0.000613
					17.8	-0.001082
					17.8167	-0.001192
					17.8333	-0.001373
					17.85	-0.000983
					17.8667	-0.000834
					17.8833	-0.000985
					17.9	-0.000975
					17.9167	-0.000737
					17.9333	-0.000889
					17.95	-0.001002
					17.9667	-0.000824
					17.9833	-0.000666
					18	-0.000399
					18.0167	-0.000132
					18.0333	0.000195
					18.05	0.000551
					18.0667	0.000908
					18.0833	0.000905
					18.1	0.000911
					18.1167	0.001097
					18.1333	0.001223
					18.15	0.001329
					18.1667	0.001175
					18.1833	0.000991
					18.2	0.000848
					18.2167	0.001073
					18.2333	0.001169
					18.25	0.001095
					18.2667	0.000791
					18.2833	0.000717
					18.3	0.000582
					18.3167	0.000438
					18.3333	0.000253
					18.35	1.9e-05
					18.3667	-0.000146
					18.3833	-0.000101
					18.4	3.5e-05
					18.4167	-0.00015
					18.4333	-0.000516
					18.45	-0.000921
					18.4667	-0.001286
					18.4833	-0.000642
					18.5	-0.000227
					18.5167	0.000367
					18.5333	-0.00262
					18.55	-0.015056
					18.5667	-0.054712
					18.5833	-0.132619
					18.6	-0.253005
					18.6167	-0.397322
					18.6333	-0.54001
					18.65	-0.657978
					18.6667	-0.746685
					18.6833	-0.788943
					18.7	-0.779061
					18.7167	-0.722179
					18.7333	-0.636809
					18.75	-0.543648
					18.7667	-0.453497
					18.7833	-0.379226
					18.8	-0.315925
					18.8167	-0.266486
					18.8333	-0.235677
					18.85	-0.210448
					18.8667	-0.188669
					18.8833	-0.17094
					18.9	-0.148931
					18.9167	-0.129963
					18.9333	-0.113996
					18.95	-0.104109
					18.9667	-0.091602
					18.9833	-0.084825
					19	-0.076438
					19.0167	-0.068393
					19.0333	-0.062659
					19.05	-0.055254
					19.0667	-0.050489
					19.0833	-0.043364
					19.1	-0.03787
					19.1167	-0.034117
					19.1333	-0.030945
					19.15	-0.028383
					19.1667	-0.026111
					19.1833	-0.024169
					19.2	-0.022506
					19.2167	-0.020607
					19.2333	-0.018847
					19.25	-0.017108
					19.2667	-0.015109
					19.2833	-0.013109
					19.3	-0.0115
					19.3167	-0.010103
					19.3333	-0.009097
					19.35	-0.008191
					19.3667	-0.007034
					19.3833	-0.006118
					19.4	-0.005472
					19.4167	-0.004548
					19.4333	-0.003835
					19.45	-0.003132
					19.4667	-0.002349
					19.4833	-0.001646
					19.5	-0.000993
					19.5167	-0.000673
					19.5333	-0.000814
					19.55	-0.000995
					19.5667	-0.000925
					19.5833	-0.000826
					19.6	-0.000926
					19.6167	-0.00112
					19.6333	-0.000995
					19.65	-0.000989
					19.6667	-0.001014
					19.6833	-0.001058
					19.7	-0.001282
					19.7167	-0.00134
					19.7333	-0.001469
					19.75	-0.001607
					19.7667	-0.001626
					19.7833	-0.001834
					19.8	-0.002133
					19.8167	-0.001915
					19.8333	-0.001777
					19.85	-0.00163
					19.8667	-0.001443
					19.8833	-0.001336
					19.9	-0.001218
					19.9167	-0.001114
					19.9333	-0.000781
					19.95	-0.000537
					19.9667	-0.000494
					19.9833	-0.00027
					20	-0.000337
					20.0167	-0.000455
					20.0333	-0.000455
					20.05	-0.000404
					20.0667	-8.4e-05
					20.0833	-1.3e-05
					20.1	4.7e-05
					20.1167	0.000126
					20.1333	2.5e-05
					20.15	6.4e-05
					20.1667	8.2e-05
					20.1833	-4.9e-05
					20.2	-0.0003
					20.2167	-0.000212
					20.2333	-5.5e-05
					20.25	-7e-06
					20.2667	-0.000119
					20.2833	-5.1e-05
					20.3	-0.000123
					20.3167	-0.000245
					20.3333	-0.000117
					20.35	0.000101
					20.3667	5.9e-05
					20.3833	0.000127
					20.4	0.000165
					20.4167	0.000275
					20.4333	0.000194
					20.45	0.000184
					20.4667	0.000243
					20.4833	0.000343
					20.5	0.000202
					20.5167	0.000244
					20.5333	0.000136
					20.55	-9.2e-05
					20.5667	-0.00016
					20.5833	-3.8e-05
					20.6	6.4e-05
					20.6167	7.9e-05
					20.6333	0.000264
					20.65	0.00034
					20.6667	0.000435
					20.6833	0.000491
					20.7	0.000566
					20.7167	0.000375
					20.7333	0.000535
					20.75	0.000575
					20.7667	0.000615
					20.7833	0.000715
					20.8	0.000785
					20.8167	0.000939
					20.8333	0.001044
					20.85	0.001269
					20.8667	0.001725
					20.8833	0.00193
					20.9	0.001865
					20.9167	0.001824
					20.9333	0.001945
					20.95	0.001946
					20.9667	0.002327
					20.9833	0.002737
					21	0.003698
					21.0167	0.005593
					21.0333	0.006419
					21.05	-0.002675
					21.0667	-0.033109
					21.0833	-0.093093
					21.1	-0.191187
					21.1167	-0.314257
					21.1333	-0.438866
					21.15	-0.553446
					21.1667	-0.646165
					21.1833	-0.706574
					21.2	-0.733763
					21.2167	-0.715399
					21.2333	-0.658974
					21.25	-0.583098
					21.2667	-0.503283
					21.2833	-0.428638
					21.3	-0.368013
					21.3167	-0.318095
					21.3333	-0.275466
					21.35	-0.243427
					21.3667	-0.217918
					21.3833	-0.195349
					21.4	-0.17702
					21.4167	-0.151699
					21.4333	-0.135117
					21.45	-0.120284
					21.4667	-0.105762
					21.4833	-0.09011
					21.5	-0.083638
					21.5167	-0.077893
					21.5333	-0.066748
					21.55	-0.061973
					21.5667	-0.053388
					21.5833	-0.050003
					21.6	-0.044748
					21.6167	-0.040562
					21.6333	-0.037055
					21.65	-0.034247
					21.6667	-0.03216
					21.6833	-0.029783
					21.7	-0.027626
					21.7167	-0.025627
					21.7333	-0.023108
					21.75	-0.021089
					21.7667	-0.01997
					21.7833	-0.018951
					21.8	-0.017322
					21.8167	-0.015972
					21.8333	-0.014572
					21.85	-0.013052
					21.8667	-0.011582
					21.8833	-0.010681
					21.9	-0.009791
					21.9167	-0.009001
					21.9333	-0.00853
					21.95	-0.008119
					21.9667	-0.007568
					21.9833	-0.006937
					22	-0.006216
					22.0167	-0.005615
					22.0333	-0.004834
					22.05	-0.003993
					22.0667	-0.003371
					22.0833	-0.00306
					22.1	-0.002829
					22.1167	-0.002618
					22.1333	-0.002157
					22.15	-0.001697
					22.1667	-0.001336
					22.1833	-0.000895
					22.2	-0.000534
					22.2167	-8.4e-05
					22.2333	0.000126
					22.25	0.000276
					22.2667	0.000346
					22.2833	0.000386
					22.3	0.000416
					22.3167	0.000565
					22.3333	0.000624
					22.35	0.000632
					22.3667	0.000631
					22.3833	0.00052
					22.4	0.000438
					22.4167	0.000466
					22.4333	0.000493
					22.45	0.000319
					22.4667	-4e-06
					22.4833	-0.000127
					22.5	-0.00024
					22.5167	-0.000375
					22.5333	-0.000451
					22.55	-0.000476
					22.5667	-0.000472
					22.5833	-0.000317
					22.6	-0.000183
					22.6167	-0.00022
					22.6333	-0.000129
					22.65	-0.000137
					22.6667	-0.000265
					22.6833	-0.000354
					22.7	-0.000392
					22.7167	-0.000292
					22.7333	-0.000184
					22.75	-0.000185
					22.7667	-0.000326
					22.7833	-0.000178
					22.8	-6.9e-05
					22.8167	-3e-06
					22.8333	0.000123
					22.85	0.000128
					22.8667	-6.7e-05
					22.8833	-0.000311
					22.9	-0.000376
					22.9167	-0.000483
					22.9333	-0.000691
					22.95	-0.000619
					22.9667	-0.000647
					22.9833	-0.000826
					23	-0.000844
					23.0167	-0.000764
					23.0333	-0.000665
					23.05	-0.000767
					23.0667	-0.000679
					23.0833	-0.00052
					23.1	-0.000342
					23.1167	-0.000195
					23.1333	-0.00024
					23.15	-0.000484
					23.1667	-0.000559
					23.1833	-0.000454
					23.2	-0.000299
					23.2167	-5.5e-05
					23.2333	7.8e-05
					23.25	3e-05
					23.2667	6.3e-05
					23.2833	9.5e-05
					23.3	0.000148
					23.3167	0.000229
					23.3333	0.0003
					23.35	0.00035
					23.3667	0.000361
					23.3833	0.000241
					23.4	4.2e-05
					23.4167	8.1e-05
					23.4333	0.00033
					23.45	0.000289
					23.4667	-3.3e-05
					23.4833	0.000556
					23.5	0.000815
					23.5167	0.001093
					23.5333	0.00357
					23.55	-0.002802
					23.5667	-0.029465
					23.5833	-0.081167
					23.6	-0.17073
					23.6167	-0.269483
					23.6333	-0.371986
					23.65	-0.465019
					23.6667	-0.544753
					23.6833	-0.607626
					23.7	-0.64382
					23.7167	-0.648823
					23.7333	-0.619297
					23.75	-0.571351
					23.7667	-0.511875
					23.7833	-0.455929
					23.8	-0.404883
					23.8167	-0.358587
					23.8333	-0.317301
					23.85	-0.282815
					23.8667	-0.25239
					23.8833	-0.227544
					23.9	-0.201638
					23.9167	-0.176402
					23.9333	-0.156326
					23.95	-0.142319
					23.9667	-0.125323
					23.9833	-0.109277
					24	-0.093501
					24.0167	-0.085215
					24.0333	-0.078648
					24.05	-0.072661
					24.0667	-0.062204
					24.0833	-0.056558
					24.1	-0.050341
					24.1167	-0.042714
					24.1333	-0.039126
					24.15	-0.035718
					24.1667	-0.03231
					24.1833	-0.028223
					24.2	-0.022465
					24.2167	-0.019726
					24.2333	-0.017847
					24.25	-0.016698
					24.2667	-0.015099
					24.2833	-0.01377
					24.3	-0.012761
					24.3167	-0.011511
					24.3333	-0.01048
					24.35	-0.009439
					24.3667	-0.008298
					24.3833	-0.007307
					24.4	-0.006487
					24.4167	-0.005755
					24.4333	-0.005072
					24.45	-0.004289
					24.4667	-0.003306
					24.4833	-0.002663
					24.5	-0.00224
					24.5167	-0.001905
					24.5333	-0.00142
					24.55	-0.000804
					24.5667	-0.000359
					24.5833	-0.000113
					24.6	4.2e-05
					24.6167	0.000389
					24.6333	0.000747
					24.65	0.000906
					24.6667	0.000924
					24.6833	0.001003
					24.7	0.000881
					24.7167	0.000911
					24.7333	0.001023
					24.75	0.001214
					24.7667	0.001146
					24.7833	0.001108
					24.8	0.001179
					24.8167	0.001293
					24.8333	0.001408
					24.85	0.001303
					24.8667	0.001249
					24.8833	0.001284
					24.9	0.001159
					24.9167	0.001066
					24.9333	0.000896
					24.95	0.000685
					24.9667	0.000354
					24.9833	0.000254
					25	0.000183
					25.0167	8.4e-05
					25.0333	-2.3e-05
					25.05	-5.9e-05
					25.0667	-0.000196
					25.0833	-0.000343
					25.1	-0.000179
					25.1167	-0.000174
					25.1333	-0.000177
					25.15	-0.000369
					25.1667	-0.000502
					25.1833	-0.000515
					25.2	-0.000507
					25.2167	-0.000478
					25.2333	-0.000407
					25.25	-0.000335
					25.2667	-0.000263
					25.2833	-3.2e-05
					25.3	2e-05
					25.3167	0.000203
					25.3333	0.000399
					25.35	0.000355
					25.3667	0.000461
					25.3833	0.000337
					25.4	0.000243
					25.4167	0.000281
					25.4333	0.000191
					25.45	0.000252
					25.4667	0.000643
					25.4833	0.000753
					25.5	0.000784
					25.5167	0.000636
					25.5333	0.000491
					25.55	0.000367
					25.5667	0.000442
					25.5833	0.000577
					25.6	0.000832
					25.6167	0.00083
					25.6333	0.000629
					25.65	0.000379
					25.6667	0.000179
					25.6833	8.9e-05
					25.7	0.000158
					25.7167	0.00026
					25.7333	-5.6e-05
					25.75	-0.000312
					25.7667	-0.000398
					25.7833	-0.000354
					25.8	-0.00035
					25.8167	-0.000305
					25.8333	-0.000267
					25.85	-0.000159
					25.8667	-0.000102
					25.8833	-0.000364
					25.9	-0.000326
					25.9167	-0.000157
					25.9333	0.000104
					25.95	0.000255
					25.9667	0.000566
					25.9833	0.000768
					26	0.000309
					26.0167	-0.000589
					26.0333	-0.001474
					26.05	-0.00456
					26.0667	-0.026855
					26.0833	-0.063331
					26.1	-0.125016
					26.1167	-0.205491
					26.1333	-0.288134
					26.15	-0.359866
					26.1667	-0.428609
					26.1833	-0.490911
					26.2	-0.532534
					26.2167	-0.556766
					26.2333	-0.554046
					26.25	-0.536725
					26.2667	-0.506015
					26.2833	-0.471275
					26.3	-0.434135
					26.3167	-0.397534
					26.3333	-0.364612
					26.35	-0.33777
					26.3667	-0.315477
					26.3833	-0.290085
					26.4	-0.261792
					26.4167	-0.237559
					26.4333	-0.215865
					26.45	-0.19316
					26.4667	-0.171886
					26.4833	-0.151831
					26.5	-0.139227
					26.5167	-0.126891
					26.5333	-0.113395
					26.55	-0.105109
					26.5667	-0.095062
					26.5833	-0.090186
					26.6	-0.08609
					26.6167	-0.079753
					26.6333	-0.072325
					26.65	-0.063767
					26.6667	-0.059649
					26.6833	-0.053952
					26.7	-0.048644
					26.7167	-0.045135
					26.7333	-0.040826
					26.75	-0.037047
					26.7667	-0.034018
					26.7833	-0.031359
					26.8	-0.0289
					26.8167	-0.026771
					26.8333	-0.025571
					26.85	-0.024181
					26.8667	-0.022481
					26.8833	-0.020781
					26.9	-0.019121
					26.9167	-0.01761
					26.9333	-0.01626
					26.95	-0.014839
					26.9667	-0.013718
					26.9833	-0.012808
					27	-0.012297
					27.0167	-0.011426
					27.0333	-0.010725
					27.05	-0.010104
					27.0667	-0.009843
					27.0833	-0.009202
					27.1	-0.008791
					27.1167	-0.0081
					27.1333	-0.007799
					27.15	-0.007928
					27.1667	-0.008066
					27.1833	-0.007915
					27.2	-0.007824
					27.2167	-0.007923
					27.2333	-0.008032
					27.25	-0.007421
					27.2667	-0.00692
					27.2833	-0.006589
					27.3	-0.006258
					27.3167	-0.006487
					27.3333	-0.006737
					27.35	-0.006427
					27.3667	-0.005736
					27.3833	-0.005306
					27.4	-0.004555
					27.4167	-0.003935
					27.4333	-0.003385
					27.45	-0.002695
					27.4667	-0.002316
					27.4833	-0.001766
					27.5	-0.000916
					27.5167	-0.000207
					27.5333	3.2e-05
					27.55	0.00017
					27.5667	0.000479
					27.5833	0.000588
					27.6	0.000716
					27.6167	0.000895
					27.6333	0.001042
					27.65	0.001269
					27.6667	0.001517
					27.6833	0.001394
					27.7	0.001101
					27.7167	0.000688
					27.7333	0.000564
					27.75	0.0005
					27.7667	0.000505
					27.7833	0.000471
					27.8	0.000517
					27.8167	0.000312
					27.8333	-4.4e-05
					27.85	-0.00024
					27.8667	-0.000587
					27.8833	-0.000813
					27.9	-0.000999
					27.9167	-0.001326
					27.9333	-0.001614
					27.95	-0.002053
					27.9667	-0.002121
					27.9833	-0.002009
					28	-0.001968
					28.0167	-0.001957
					28.0333	-0.001797
					28.05	-0.001508
					28.0667	-0.001409
					28.0833	-0.00152
					28.1	-0.00178
					28.1167	-0.001952
					28.1333	-0.001694
					28.15	-0.001397
					28.1667	-0.00107
					28.1833	-0.000703
					28.2	-0.000315
					28.2167	-1.8e-05
					28.2333	0.000298
					28.25	0.000864
					28.2667	0.00136
					28.2833	0.001536
					28.3	0.001802
					28.3167	0.002059
					28.3333	0.002295
					28.35	0.002471
					28.3667	0.002637
					28.3833	0.002953
					28.4	0.003449
					28.4167	0.003825
					28.4333	0.003981
					28.45	0.003987
					28.4667	0.004153
					28.4833	0.003799
					28.5	0.003795
					28.5167	0.003361
					28.5333	0.003296
					28.55	0.001021
					28.5667	-0.012314
					28.5833	-0.040159
					28.6	-0.084974
					28.6167	-0.141669
					28.6333	-0.193397
					28.65	-0.242194
					28.6667	-0.286841
					28.6833	-0.331529
					28.7	-0.368776
					28.7167	-0.391834
					28.7333	-0.405025
					28.75	-0.410176
					28.7667	-0.407987
					28.7833	-0.397748
					28.8	-0.385959
					28.8167	-0.364992
					28.8333	-0.351148
					28.85	-0.335454
					28.8667	-0.31852
					28.8833	-0.296957
					28.9	-0.281393
					28.9167	-0.26029
					28.9333	-0.241193
					28.95	-0.224276
					28.9667	-0.204919
					28.9833	-0.189432
					29	-0.178624
					29.0167	-0.166049
					29.0333	-0.15368
					29.05	-0.139211
					29.0667	-0.127931
					29.0833	-0.115622
					29.1	-0.106823
					29.1167	-0.097436
					29.1333	-0.086366
					29.15	-0.083446
					29.1667	-0.073146
					29.1833	-0.066576
					29.2	-0.057907
					29.2167	-0.051549
					29.2333	-0.0477
					29.25	-0.044661
					29.2667	-0.042332
					29.2833	-0.040283
					29.3	-0.038434
					29.3167	-0.036687
					29.3333	-0.03457
					29.35	-0.032874
					29.3667	-0.031157
					29.3833	-0.02958
					29.4	-0.027903
					29.4167	-0.026289
					29.4333	-0.024496
					29.45	-0.022763
					29.4667	-0.020789
					29.4833	-0.018916
					29.5	-0.016983
					29.5167	-0.015133
					29.5333	-0.013434
					29.55	-0.011336
					29.5667	-0.009078
					29.5833	-0.00718
					29.6	-0.006032
					29.6167	-0.005046
					29.6333	-0.003985
					29.65	-0.002593
					29.6667	-0.001371
					29.6833	-0.00011
					29.7	0.001152
					29.7167	0.002591
					29.7333	0.003605
					29.75	0.004409
					29.7667	0.005113
					29.7833	0.005517
					29.8	0.00555
					29.8167	0.005501
					29.8333	0.005726
					29.85	0.006191
					29.8667	0.006505
					29.8833	0.00672
					29.9	0.007175
					29.9167	0.007526
					29.9333	0.0075
					29.95	0.007084
					29.9667	0.006528
					29.9833	0.005932
					30	0.005376
					30.0167	0.004917
					30.0333	0.004309
					30.05	0.003991
					30.0667	0.003903
					30.0833	0.003375
					30.1	0.002307
					30.1167	0.001435
					30.1333	0.001234
					30.15	0.001242
					30.1667	0.001431
					30.1833	0.001529
					30.2	0.001758
					30.2167	0.002053
					30.2333	0.001897
					30.25	0.00182
					30.2667	0.001904
					30.2833	0.002308
					30.3	0.002781
					30.3167	0.003321
					30.3333	0.003999
					30.35	0.004396
					30.3667	0.004304
					30.3833	0.004241
					30.4	0.004008
					30.4167	0.003932
					30.4333	0.003642
					30.45	0.002752
					30.4667	0.002131
					30.4833	0.001541
					30.5	0.001251
					30.5167	0.000667
					30.5333	-0.000332
					30.55	-0.001472
					30.5667	-0.002331
					30.5833	-0.003251
					30.6	-0.00446
					30.6167	-0.005473
					30.6333	-0.006243
					30.65	-0.007223
					30.6667	-0.008113
					30.6833	-0.009212
					30.7	-0.010152
					30.7167	-0.010376
					30.7333	-0.009887
					30.75	-0.009739
					30.7667	-0.010051
					30.7833	-0.010183
					30.8	-0.010195
					30.8167	-0.01011
					30.8333	-0.010295
					30.85	-0.01058
					30.8667	-0.010585
					30.8833	-0.01074
					30.9	-0.010475
					30.9167	-0.010293
					30.9333	-0.010062
					30.95	-0.010612
					30.9667	-0.011561
					30.9833	-0.01199
					31	-0.011559
					31.0167	-0.012131
					31.0333	-0.010272
					31.05	-0.016724
					31.0667	-0.030915
					31.0833	-0.049596
					31.1	-0.078438
					31.1167	-0.108332
					31.1333	-0.137312
					31.15	-0.158713
					31.1667	-0.175284
					31.1833	-0.192245
					31.2	-0.214195
					31.2167	-0.227418
					31.2333	-0.237725
					31.25	-0.241792
					31.2667	-0.24544
					31.2833	-0.244117
					31.3	-0.242844
					31.3167	-0.240493
					31.3333	-0.235994
					31.35	-0.228254
					31.3667	-0.219545
					31.3833	-0.211506
					31.4	-0.202397
					31.4167	-0.196859
					31.4333	-0.18908
					31.45	-0.183912
					31.4667	-0.173443
					31.4833	-0.164405
					31.5	-0.158176
					31.5167	-0.151369
					31.5333	-0.150528
					31.55	-0.147467
					31.5667	-0.143397
					31.5833	-0.132906
					31.6	-0.127495
					31.6167	-0.124205
					31.6333	-0.117809
					31.65	-0.109003
					31.6667	-0.102377
					31.6833	-0.100052
					31.7	-0.094456
					31.7167	-0.08626
					31.7333	-0.081866
					31.75	-0.078113
					31.7667	-0.076009
					31.7833	-0.072805
					31.8	-0.069971
					31.8167	-0.067027
					31.8333	-0.064633
					31.85	-0.062158
					31.8667	-0.059883
					31.8833	-0.057438
					31.9	-0.055284
					31.9167	-0.053689
					31.9333	-0.0522
					31.95	-0.051012
					31.9667	-0.049783
					31.9833	-0.048545
					32	-0.047146
					32.0167	-0.045968
					32.0333	-0.044782
					32.05	-0.043467
					32.0667	-0.042202
					32.0833	-0.040947
					32.1	-0.039481
					32.1167	-0.038286
					32.1333	-0.037151
					32.15	-0.035896
					32.1667	-0.033761
					32.1833	-0.032097
					32.2	-0.030572
					32.2167	-0.028637
					32.2333	-0.026449
					32.25	-0.024212
					32.2667	-0.021575
					32.2833	-0.019067
					32.3	-0.01698
					32.3167	-0.014863
					32.3333	-0.01245
					32.35	-0.010387
					32.3667	-0.008614
					32.3833	-0.007092
					32.4	-0.005399
					32.4167	-0.004436
					32.4333	-0.003915
					32.45	-0.003374
					32.4667	-0.003553
					32.4833	-0.003372
					32.5	-0.003461
					32.5167	-0.00327
					32.5333	-0.003078
					32.55	-0.002615
					32.5667	-0.002503
					32.5833	-0.002351
					32.6	-0.004549
					32.6167	-0.006377
					32.6333	-0.00701
					32.65	-0.007574
					32.6667	-0.008518
					32.6833	-0.009132
					32.7	-0.008135
					32.7167	-0.006609
					32.7333	-0.005146
					32.75	-0.003683
					32.7667	-0.00199
					32.7833	0.000644
					32.8	0.002787
					32.8167	0.00373
					32.8333	0.002433
					32.85	0.001576
					32.8667	0.001179
					32.8833	0.002422
					32.9	0.005825
					32.9167	0.007569
					32.9333	0.014254
					32.95	0.00946
					32.9667	0.008246
					32.9833	0.010451
					33	0.017127
					33.0167	0.018313
					33.0333	0.015784
					33.05	0.017945
					33.0667	0.019787
					33.0833	0.020969
					33.1	0.01791
					33.1167	0.017372
					33.1333	0.014461
					33.15	0.014281
					33.1667	0.015901
					33.1833	0.015841
					33.2	0.015371
					33.2167	0.015121
					33.2333	0.012931
					33.25	0.017293
					33.2667	0.014584
					33.2833	0.012836
					33.3	0.016467
					33.3167	0.016799
					33.3333	0.014813
					33.35	0.017599
					33.3667	0.014065
[truncated: 910 more rows]

## Sheet: Figure4C
F
				Time (min)	AtcC+AtcJΔc			Molar ratio	ΔH
				0.083333	-0.003951			0.013625	-8.67002
				0.1	-0.003179			0.082142	-8.65186
				0.116667	-0.002967			0.151307	-8.61993
				0.133333	-0.002696			0.221122	-8.58542
				0.15	-0.002444			0.291584	-8.54822
				0.166667	-0.002372			0.362696	-8.50821
				0.183333	-0.002171			0.434455	-8.46523
				0.2	-0.001888			0.506864	-8.41915
				0.216667	-0.001825			0.579921	-8.36979
				0.233333	-0.001812			0.653626	-8.31699
				0.25	-0.001719			0.72798	-8.26055
				0.266667	-0.001236			0.802983	-8.20029
				0.283333	-0.001053			0.878634	-8.136
				0.3	-0.000867			0.954934	-8.06744
				0.316667	-0.000621			1.03188	-7.99438
				0.333333	-0.000524			1.10948	-7.91658
				0.35	-0.000308			1.18772	-7.83378
				0.366667	0.000108			1.26662	-7.74569
				0.383333	0.000315			1.34616	-7.65206
				0.4	0.000527
				0.416667	0.00037
				0.433333	0.000133
				0.45	0.000116
				0.466667	1.9e-05
				0.483333	-7.9e-05
				0.5	4.3e-05
				0.516667	0.000105
				0.533333	0.000178
				0.55	6e-05
				0.566667	-0.000138
				0.583333	-0.000366
				0.6	-0.000572
				0.616667	-0.000837
				0.633333	-0.001193
				0.65	-0.001319
				0.666667	-0.000754
				0.683333	-0.0006
				0.7	-0.00021
				0.716667	0.00011
				0.733333	0.00034
				0.75	0.00059
				0.766667	0.000879
				0.783333	0.001499
				0.8	0.002027
				0.816667	0.002286
				0.833333	0.002385
				0.85	0.002744
				0.866667	0.003402
				0.883333	0.003981
				0.9	0.0046
				0.916667	0.00481
				0.933333	0.00469
				0.95	0.00446
				0.966667	0.00459
				0.983333	0.00521
				1	0.00733
				1.01667	0.006502
				1.03333	-0.000337
				1.05	-0.018075
				1.06667	-0.038713
				1.08333	-0.056272
				1.1	-0.057561
				1.11667	-0.050879
				1.13333	-0.041536
				1.15	-0.030724
				1.16667	-0.025312
				1.18333	-0.02394
				1.2	-0.02216
				1.21667	-0.019998
				1.23333	-0.017087
				1.25	-0.014825
				1.26667	-0.011973
				1.28333	-0.009072
				1.3	-0.007863
				1.31667	-0.006094
				1.33333	-0.004534
				1.35	-0.003154
				1.36667	-0.001545
				1.38333	-0.000515
				1.4	0.0008
				1.41667	0.002267
				1.43333	0.003244
				1.45	0.00473
				1.46667	0.005757
				1.48333	0.006714
				1.5	0.007825
				1.51667	0.009957
				1.53333	0.012949
				1.55	0.010992
				1.56667	-0.003576
				1.58333	-0.033334
				1.6	-0.066118
				1.61667	-0.084461
				1.63333	-0.087445
				1.65	-0.085898
				1.66667	-0.077471
				1.68333	-0.067654
				1.7	-0.058505
				1.71667	-0.048875
				1.73333	-0.044005
				1.75	-0.043135
				1.76667	-0.041465
				1.78333	-0.039205
				1.8	-0.038064
				1.81667	-0.036382
				1.83333	-0.03455
				1.85	-0.032798
				1.86667	-0.031686
				1.88333	-0.031363
				1.9	-0.030552
				1.91667	-0.030099
				1.93333	-0.029076
				1.95	-0.028123
				1.96667	-0.02789
				1.98333	-0.027447
				2	-0.027195
				2.01667	-0.026163
				2.03333	-0.02529
				2.05	-0.024518
				2.06667	-0.024255
				2.08333	-0.023993
				2.1	-0.023673
				2.11667	-0.023222
				2.13333	-0.022811
				2.15	-0.02227
				2.16667	-0.021989
				2.18333	-0.022228
				2.2	-0.022381
				2.21667	-0.022213
				2.23333	-0.021965
				2.25	-0.021477
				2.26667	-0.021029
				2.28333	-0.021
				2.3	-0.020497
				2.31667	-0.020123
				2.33333	-0.019579
				2.35	-0.019175
				2.36667	-0.018731
				2.38333	-0.018627
				2.4	-0.018259
				2.41667	-0.01808
				2.43333	-0.017751
				2.45	-0.017313
				2.46667	-0.016854
				2.48333	-0.017055
				2.5	-0.017453
				2.51667	-0.017541
				2.53333	-0.017739
				2.55	-0.017627
				2.56667	-0.017484
				2.58333	-0.017682
				2.6	-0.017328
				2.61667	-0.017343
				2.63333	-0.017499
				2.65	-0.017434
				2.66667	-0.01714
				2.68333	-0.016705
				2.7	-0.01671
				2.71667	-0.016584
				2.73333	-0.016249
				2.75	-0.015963
				2.76667	-0.015837
				2.78333	-0.015912
				2.8	-0.015716
				2.81667	-0.015631
				2.83333	-0.015456
				2.85	-0.01511
				2.86667	-0.014775
				2.88333	-0.014209
				2.9	-0.014005
				2.91667	-0.013431
				2.93333	-0.012847
				2.95	-0.012433
				2.96667	-0.012039
				2.98333	-0.011275
				3	-0.010553
				3.01667	-0.009981
				3.03333	-0.00933
				3.05	-0.008848
				3.06667	-0.008327
				3.08333	-0.007816
				3.1	-0.007507
				3.11667	-0.00694
				3.13333	-0.006152
				3.15	-0.005714
				3.16667	-0.005377
				3.18333	-0.005219
				3.2	-0.005486
				3.21667	-0.005423
				3.23333	-0.00518
				3.25	-0.004958
				3.26667	-0.004505
				3.28333	-0.003933
				3.3	-0.003605
				3.31667	-0.003619
				3.33333	-0.003942
				3.35	-0.004006
				3.36667	-0.00349
				3.38333	-0.002914
				3.4	-0.002243
				3.41667	-0.001574
				3.43333	-0.001495
				3.45	-0.001666
				3.46667	-0.001347
				3.48333	0.000452
				3.5	-0.000385
				3.51667	-0.002473
				3.53333	-0.007042
				3.55	-0.044211
				3.56667	-0.121619
				3.58333	-0.227288
				3.6	-0.327872
				3.61667	-0.397968
				3.63333	-0.408034
				3.65	-0.37852
				3.66667	-0.333346
				3.68333	-0.289392
				3.7	-0.252684
				3.71667	-0.227068
				3.73333	-0.204901
				3.75	-0.187335
				3.76667	-0.170768
				3.78333	-0.155421
				3.8	-0.140571
				3.81667	-0.119681
				3.83333	-0.103112
				3.85	-0.089493
				3.86667	-0.082494
				3.88333	-0.065755
				3.9	-0.058211
				3.91667	-0.045429
				3.93333	-0.036357
				3.95	-0.029315
				3.96667	-0.025483
				3.98333	-0.022292
				4	-0.018855
				4.01667	-0.01619
				4.03333	-0.013826
				4.05	-0.011731
				4.06667	-0.009866
				4.08333	-0.008552
				4.1	-0.006682
				4.11667	-0.004515
				4.13333	-0.002617
				4.15	-0.00092
				4.16667	0.000488
				4.18333	0.001956
				4.2	0.003418
				4.21667	0.004679
				4.23333	0.005409
				4.25	0.0062
				4.26667	0.00628
				4.28333	0.006671
				4.3	0.007016
				4.31667	0.00696
				4.33333	0.006883
				4.35	0.007177
				4.36667	0.00784
				4.38333	0.008004
				4.4	0.007712
				4.41667	0.007549
				4.43333	0.007426
				4.45	0.007292
				4.46667	0.007009
				4.48333	0.006816
				4.5	0.006617
				4.51667	0.006607
				4.53333	0.006527
				4.55	0.005927
				4.56667	0.005687
				4.58333	0.006017
				4.6	0.006642
				4.61667	0.007025
				4.63333	0.007238
				4.65	0.007541
				4.66667	0.008054
				4.68333	0.008477
				4.7	0.008815
				4.71667	0.008962
				4.73333	0.008988
				4.75	0.009395
				4.76667	0.009921
				4.78333	0.010517
				4.8	0.011129
				4.81667	0.011869
				4.83333	0.012659
				4.85	0.013869
				4.86667	0.014679
				4.88333	0.015158
				4.9	0.016104
				4.91667	0.016947
				4.93333	0.0179
				4.95	0.019694
				4.96667	0.022307
				4.98333	0.02426
				5	0.026249
				5.01667	0.028446
				5.03333	0.028323
				5.05	0.02318
				5.06667	0.017966
				5.08333	0.012803
				5.1	0.010176
				5.11667	0.007836
				5.13333	0.006847
				5.15	0.005627
				5.16667	0.004848
				5.18333	0.003938
				5.2	0.002774
				5.21667	0.002099
				5.23333	0.001893
				5.25	0.001587
				5.26667	0.000971
				5.28333	0.000545
				5.3	0.000295
				5.31667	0.000113
				5.33333	0.000201
				5.35	-6.1e-05
				5.36667	-0.000403
				5.38333	-0.000745
				5.4	-0.000911
				5.41667	-0.001129
				5.43333	-0.001357
				5.45	-0.001355
				5.46667	-0.001343
				5.48333	-0.001362
				5.5	-0.001304
				5.51667	-0.001478
				5.53333	-0.001082
				5.55	-0.001076
				5.56667	-0.000941
				5.58333	-0.000965
				5.6	-0.000893
				5.61667	-0.001143
				5.63333	-0.001074
				5.65	-0.000644
				5.66667	-0.000614
				5.68333	-0.000484
				5.7	-0.000408
				5.71667	-0.000204
				5.73333	7e-05
				5.75	0.000404
				5.76667	0.000659
				5.78333	0.000753
				5.8	0.000734
				5.81667	0.000603
				5.83333	0.000412
				5.85	0.000351
				5.86667	0.00026
				5.88333	0.000169
				5.9	-0.000145
				5.91667	-8.1e-05
				5.93333	-7.7e-05
				5.95	-3e-06
				5.96667	-0.000569
				5.98333	-0.001625
				6	-0.003373
				6.01667	-0.003064
				6.03333	-0.004064
				6.05	-0.037765
				6.06667	-0.112595
				6.08333	-0.217296
				6.1	-0.320949
				6.11667	-0.389064
				6.13333	-0.409659
				6.15	-0.382914
				6.16667	-0.337269
				6.18333	-0.294023
				6.2	-0.258871
				6.21667	-0.23431
				6.23333	-0.208789
				6.25	-0.190908
				6.26667	-0.175338
				6.28333	-0.156607
				6.3	-0.140168
				6.31667	-0.121712
				6.33333	-0.110275
				6.35	-0.094818
				6.36667	-0.078281
				6.38333	-0.065234
				6.4	-0.05498
				6.41667	-0.045357
				6.43333	-0.041804
				6.45	-0.036311
				6.46667	-0.032428
				6.48333	-0.028415
				6.5	-0.024594
				6.51667	-0.020625
				6.53333	-0.018995
				6.55	-0.017126
				6.56667	-0.015287
				6.58333	-0.013707
				6.6	-0.01192
				6.61667	-0.010664
				6.63333	-0.009508
				6.65	-0.008692
				6.66667	-0.008307
				6.68333	-0.007401
				6.7	-0.006657
				6.71667	-0.006154
				6.73333	-0.005371
				6.75	-0.004529
				6.76667	-0.004476
				6.78333	-0.004243
				6.8	-0.003872
				6.81667	-0.003403
				6.83333	-0.002613
				6.85	-0.002024
				6.86667	-0.001594
				6.88333	-0.001414
				6.9	-0.001376
				6.91667	-0.000919
				6.93333	-0.000403
				6.95	0.000374
				6.96667	0.001841
				6.98333	0.002958
				7	0.003493
				7.01667	0.003637
				7.03333	0.004671
				7.05	0.005226
				7.06667	0.00476
				7.08333	0.004164
				7.1	0.004547
				7.11667	0.004648
				7.13333	0.00419
				7.15	0.003592
				7.16667	0.002754
				7.18333	0.002395
				7.2	0.001626
				7.21667	0.000625
				7.23333	-0.000365
				7.25	-0.001296
				7.26667	-0.001946
				7.28333	-0.002357
				7.3	-0.002328
				7.31667	-0.002371
				7.33333	-0.002853
				7.35	-0.003146
				7.36667	-0.003178
				7.38333	-0.003321
				7.4	-0.003364
				7.41667	-0.003179
				7.43333	-0.003063
				7.45	-0.003017
				7.46667	-0.002822
				7.48333	-0.002596
				7.5	-0.002541
				7.51667	-0.002167
				7.53333	-0.001643
				7.55	-0.001259
				7.56667	-0.001095
				7.58333	-0.001001
				7.6	-0.000948
				7.61667	-0.001095
				7.63333	-0.000993
				7.65	-0.00084
				7.66667	-0.000557
				7.68333	-0.000385
				7.7	-0.000183
				7.71667	-1e-06
				7.73333	0.00024
				7.75	0.000301
				7.76667	0.000333
				7.78333	0.000334
				7.8	0.000185
				7.81667	0.000275
				7.83333	0.000236
				7.85	6e-06
				7.86667	-0.000154
				7.88333	-0.000123
				7.9	-8.3e-05
				7.91667	7.6e-05
				7.93333	-3.5e-05
				7.95	-5e-06
				7.96667	5.4e-05
				7.98333	-2.6e-05
				8	-7.7e-05
				8.01667	-4.9e-05
				8.03333	-0.00022
				8.05	-0.000502
				8.06667	-0.000673
				8.08333	-0.000715
				8.1	-0.000396
				8.11667	-0.000318
				8.13333	-0.00029
				8.15	-0.000293
				8.16667	-0.000115
				8.18333	1.3e-05
				8.2	5.1e-05
				8.21667	-1e-06
				8.23333	1.6e-05
				8.25	0.000184
				8.26667	0.000152
				8.28333	-9.1e-05
				8.3	-4.3e-05
				8.31667	-2.5e-05
				8.33333	0.000142
				8.35	0.00043
				8.36667	0.000648
				8.38333	0.000596
				8.4	0.000554
				8.41667	0.000702
				8.43333	0.00075
				8.45	0.001039
				8.46667	0.001577
				8.48333	0.002785
				8.5	0.003224
				8.51667	0.001853
				8.53333	0.002102
				8.55	-0.0242
				8.56667	-0.086901
				8.58333	-0.180482
				8.6	-0.282573
				8.61667	-0.362923
				8.63333	-0.400434
				8.65	-0.384834
				8.66667	-0.345435
				8.68333	-0.301006
				8.7	-0.268236
				8.71667	-0.236446
				8.73333	-0.214606
				8.75	-0.194316
				8.76667	-0.174686
				8.78333	-0.159766
				8.8	-0.137306
				8.81667	-0.122766
				8.83333	-0.105535
				8.85	-0.093245
				8.86667	-0.081585
				8.88333	-0.071034
				8.9	-0.059384
				8.91667	-0.050703
				8.93333	-0.042402
				8.95	-0.035971
				8.96667	-0.028781
				8.98333	-0.02473
				9	-0.020379
				9.01667	-0.017588
				9.03333	-0.015896
				9.05	-0.014695
				9.06667	-0.013094
				9.08333	-0.011923
				9.1	-0.011102
				9.11667	-0.00977
				9.13333	-0.008339
				9.15	-0.007397
				9.16667	-0.006926
				9.18333	-0.006624
				9.2	-0.006053
				9.21667	-0.005311
				9.23333	-0.004589
				9.25	-0.003798
				9.26667	-0.003586
				9.28333	-0.003294
				9.3	-0.003112
				9.31667	-0.0027
				9.33333	-0.002368
				9.35	-0.002266
				9.36667	-0.001984
				9.38333	-0.001392
				9.4	-0.00108
				9.41667	-0.001018
				9.43333	-0.000966
				9.45	-0.000954
				9.46667	-0.000572
				9.48333	-2e-05
				9.5	-0.000117
				9.51667	0.000355
				9.53333	0.000777
				9.55	0.000879
				9.56667	0.001012
				9.58333	0.001384
				9.6	0.001596
				9.61667	0.001459
				9.63333	0.001311
				9.65	0.001263
				9.66667	0.001276
				9.68333	0.001228
				9.7	0.001021
				9.71667	0.001103
				9.73333	0.001265
				9.75	0.001498
				9.76667	0.00131
				9.78333	0.001023
				9.8	0.000655
				9.81667	9.7e-05
				9.83333	-0.0004
				9.85	-0.000618
				9.86667	-0.000705
				9.88333	-0.000663
				9.9	-0.000761
				9.91667	-0.000908
				9.93333	-0.000886
				9.95	-0.000794
				9.96667	-0.000771
				9.98333	-0.000969
				10	-0.000957
				10.0167	-0.000844
				10.0333	-0.000842
				10.05	-0.001049
				10.0667	-0.001207
				10.0833	-0.001214
				10.1	-0.001052
				10.1167	-0.000979
				10.1333	-0.000836
				10.15	-0.000643
				10.1667	-0.00051
				10.1833	-0.000537
				10.2	-0.000543
				10.2167	-0.000648
				10.2333	-0.000683
				10.25	-0.000708
				10.2667	-0.000534
				10.2833	-0.000499
				10.3	-0.000443
				10.3167	-0.000315
				10.3333	-0.000377
				10.35	-0.000329
				10.3667	-0.000171
				10.3833	5.8e-05
				10.4	6.7e-05
				10.4167	0.000151
				10.4333	0.000244
				10.45	0.000487
				10.4667	0.00056
				10.4833	0.000593
				10.5	0.000658
				10.5167	0.000818
				10.5333	0.000968
				10.55	0.001068
				10.5667	0.001228
				10.5833	0.001357
				10.6	0.00143
				10.6167	0.001518
				10.6333	0.001576
				10.65	0.001654
				10.6667	0.001592
				10.6833	0.00161
				10.7	0.00157
				10.7167	0.001437
				10.7333	0.001393
				10.75	0.00098
				10.7667	0.000726
				10.7833	0.000633
				10.8	0.000692
				10.8167	0.000697
				10.8333	0.000672
				10.85	0.000637
				10.8667	0.000482
				10.8833	0.000287
				10.9	-4.6e-05
				10.9167	-0.000263
				10.9333	-0.000491
				10.95	-0.000508
				10.9667	0.000474
				10.9833	0.000597
				11	0.000862
				11.0167	0.002601
				11.0333	0.000271
				11.05	-0.02546
				11.0667	-0.08695
				11.0833	-0.179361
				11.1	-0.282529
				11.1167	-0.363464
				11.1333	-0.399148
				11.15	-0.385202
				11.1667	-0.340157
				11.1833	-0.297891
				11.2	-0.262154
				11.2167	-0.230812
				11.2333	-0.208781
				11.25	-0.18863
				11.2667	-0.171559
				11.2833	-0.155058
				11.3	-0.141235
				11.3167	-0.126549
				11.3333	-0.109354
				11.35	-0.091278
				11.3667	-0.079742
				11.3833	-0.068026
				11.4	-0.055689
				11.4167	-0.050409
				11.4333	-0.038809
				11.45	-0.033649
				11.4667	-0.029209
				11.4833	-0.02562
				11.5	-0.021989
				11.5167	-0.018986
				11.5333	-0.016803
				11.55	-0.015379
				11.5667	-0.013646
				11.5833	-0.012273
				11.6	-0.010579
				11.6167	-0.008454
				11.6333	-0.006838
				11.65	-0.005962
				11.6667	-0.005607
				11.6833	-0.005201
				11.7	-0.004635
				11.7167	-0.004507
				11.7333	-0.00408
				11.75	-0.003842
				11.7667	-0.003725
				11.7833	-0.003297
				11.8	-0.002959
				11.8167	-0.002881
				11.8333	-0.002912
				11.85	-0.003064
				11.8667	-0.003025
				11.8833	-0.002857
				11.9	-0.002578
				11.9167	-0.002579
				11.9333	-0.00246
				11.95	-0.002461
				11.9667	-0.002532
				11.9833	-0.002573
				12	-0.002804
				12.0167	-0.003036
				12.0333	-0.003037
				12.05	-0.002939
				12.0667	-0.00297
				12.0833	-0.002822
				12.1	-0.002553
				12.1167	-0.002336
				12.1333	-0.002339
				12.15	-0.002141
				12.1667	-0.001944
				12.1833	-0.001916
				12.2	-0.002099
				12.2167	-0.002014
				12.2333	-0.001708
				12.25	-0.001442
				12.2667	-0.001346
				12.2833	-0.001391
				12.3	-0.001415
				12.3167	-0.001311
				12.3333	-0.001157
				12.35	-0.001233
				12.3667	-0.001029
				12.3833	-0.000775
				12.4	-0.000652
				12.4167	-0.000608
				12.4333	-0.000485
				12.45	-0.000222
				12.4667	-0.000179
				12.4833	-0.000526
				12.5	-0.000583
				12.5167	-0.0006
				12.5333	-0.000606
				12.55	-0.000573
				12.5667	-0.000519
				12.5833	-0.000476
				12.6	-0.000102
				12.6167	0.000233
				12.6333	0.000518
				12.65	0.000764
				12.6667	0.000709
				12.6833	0.000894
				12.7	0.00128
				12.7167	0.001299
				12.7333	0.001207
				12.75	0.001136
				12.7667	0.001044
				12.7833	0.001043
				12.8	0.001433
				12.8167	0.001386
				12.8333	0.001109
				12.85	0.001092
				12.8667	0.001015
				12.8833	0.000917
				12.9	0.000961
				12.9167	0.000879
				12.9333	0.000747
				12.95	0.000724
				12.9667	0.000602
				12.9833	0.00012
				13	-0.000282
				13.0167	-0.00055
				13.0333	-0.000697
				13.05	-0.000775
				13.0667	-0.000743
				13.0833	-0.000781
				13.1	-0.000838
				13.1167	-0.000791
				13.1333	-0.000605
				13.15	-0.000188
				13.1667	-8.2e-05
				13.1833	0.000105
				13.2	0.000222
				13.2167	0.000304
				13.2333	0.000345
				13.25	0.000316
				13.2667	0.000507
				13.2833	0.000858
				13.3	0.00097
				13.3167	0.000956
				13.3333	0.001032
				13.35	0.001257
				13.3667	0.001573
				13.3833	0.001839
				13.4	0.001845
				13.4167	0.001595
				13.4333	0.001525
				13.45	0.001316
				13.4667	0.001486
				13.4833	0.001526
				13.5	0.002006
				13.5167	0.005829
				13.5333	0.004963
				13.55	-0.017344
				13.5667	-0.070691
				13.5833	-0.158158
				13.6	-0.262044
				13.6167	-0.351579
				13.6333	-0.397564
				13.65	-0.387939
				13.6667	-0.344534
				13.6833	-0.297909
				13.7	-0.253784
				13.7167	-0.223408
				13.7333	-0.203123
				13.75	-0.182997
				13.7667	-0.163901
				13.7833	-0.151116
				13.8	-0.13425
				13.8167	-0.119346
				13.8333	-0.101801
				13.85	-0.087206
				13.8667	-0.075182
				13.8833	-0.061097
				13.9	-0.050542
				13.9167	-0.04201
				13.9333	-0.036657
				13.95	-0.034055
				13.9667	-0.028402
				13.9833	-0.02029
				14	-0.010248
				14.0167	-0.007389
				14.0333	-0.00624
				14.05	-0.00603
				14.0667	-0.005261
				14.0833	-0.004502
				14.1	-0.003794
				14.1167	-0.00289
				14.1333	-0.002136
				14.15	-0.001871
				14.1667	-0.002047
				14.1833	-0.002043
				14.2	-0.00197
				14.2167	-0.001942
				14.2333	-0.001854
				14.25	-0.001496
				14.2667	-0.001438
				14.2833	-0.00137
				14.3	-0.001422
				14.3167	-0.001562
				14.3333	-0.001732
				14.35	-0.001981
				14.3667	-0.002101
				14.3833	-0.00227
				14.4	-0.002361
				14.4167	-0.002619
				14.4333	-0.002877
				14.45	-0.003156
				14.4667	-0.003294
				14.4833	-0.003322
				14.5	-0.003202
				14.5167	-0.003151
				14.5333	-0.002839
				14.55	-0.002588
				14.5667	-0.002336
				14.5833	-0.002205
				14.6	-0.002185
				14.6167	-0.002135
				14.6333	-0.002115
				14.65	-0.002005
				14.6667	-0.001925
				14.6833	-0.001785
				14.7	-0.001836
				14.7167	-0.001899
				14.7333	-0.001632
				14.75	-0.001055
				14.7667	-0.000687
				14.7833	-0.00033
				14.8	-0.000244
				14.8167	-4e-05
				14.8333	0.000375
				14.85	0.000399
				14.8667	0.000303
				14.8833	0.000218
				14.9	3.1e-05
				14.9167	-0.000318
				14.9333	-0.000517
				14.95	-0.000545
				14.9667	-0.000584
				14.9833	-0.000763
				15	-0.000823
				15.0167	-0.001004
				15.0333	-0.001526
				15.05	-0.002028
				15.0667	-0.00236
				15.0833	-0.002842
				15.1	-0.003185
				15.1167	-0.003299
				15.1333	-0.003023
				15.15	-0.002977
				15.1667	-0.002872
				15.1833	-0.002776
				15.2	-0.002771
				15.2167	-0.002775
				15.2333	-0.00255
				15.25	-0.002375
				15.2667	-0.002179
				15.2833	-0.001774
				15.3	-0.001659
				15.3167	-0.00149
				15.3333	-0.001171
				15.35	-0.000792
				15.3667	-0.000334
				15.3833	4.5e-05
				15.4	0.000424
				15.4167	0.000831
				15.4333	0.001187
				15.45	0.001334
				15.4667	0.001291
				15.4833	0.001057
				15.5	0.000814
				15.5167	0.000793
				15.5333	0.000832
				15.55	0.000911
				15.5667	0.001101
				15.5833	0.00145
				15.6	0.002029
				15.6167	0.002414
				15.6333	0.00278
				15.65	0.002975
				15.6667	0.00314
				15.6833	0.003156
				15.7	0.003141
				15.7167	0.003246
				15.7333	0.00351
				15.75	0.003364
				15.7667	0.002858
				15.7833	0.003243
				15.8	0.003537
				15.8167	0.002951
				15.8333	0.002355
				15.85	0.002429
				15.8667	0.002254
				15.8833	0.001808
				15.9	0.000822
				15.9167	-0.000125
				15.9333	-0.000871
				15.95	-0.001528
				15.9667	-0.001585
				15.9833	-0.002381
				16	-0.001328
				16.0167	-0.002747
				16.0333	-0.002725
				16.05	-0.021904
				16.0667	-0.071613
				16.0833	-0.160912
				16.1	-0.26639
				16.1167	-0.357022
				16.1333	-0.400804
				16.15	-0.395416
				16.1667	-0.356888
				16.1833	-0.30815
				16.2	-0.265682
				16.2167	-0.237918
				16.2333	-0.218755
				16.25	-0.200751
				16.2667	-0.182237
				16.2833	-0.161234
				16.3	-0.14297
				16.3167	-0.129862
				16.3333	-0.113444
				16.35	-0.097226
				16.3667	-0.080918
				16.3833	-0.06839
				16.4	-0.060042
				16.4167	-0.05516
				16.4333	-0.048479
				16.45	-0.039178
				16.4667	-0.034286
				16.4833	-0.031185
				16.5	-0.027443
				16.5167	-0.02367
				16.5333	-0.019257
				16.55	-0.015053
				16.5667	-0.01307
				16.5833	-0.011596
				16.6	-0.010093
				16.6167	-0.009258
				16.6333	-0.008754
				16.65	-0.0081
				16.6667	-0.007335
				16.6833	-0.006301
				16.7	-0.005906
				16.7167	-0.005522
				16.7333	-0.005008
				16.75	-0.004504
				16.7667	-0.00429
				16.7833	-0.003936
				16.8	-0.003721
				16.8167	-0.003749
				16.8333	-0.003676
				16.85	-0.003593
				16.8667	-0.00344
				16.8833	-0.003188
				16.9	-0.003115
				16.9167	-0.003065
				16.9333	-0.003125
				16.95	-0.003094
				16.9667	-0.002964
				16.9833	-0.002854
				17	-0.002714
				17.0167	-0.002657
				17.0333	-0.002461
				17.05	-0.002514
				17.0667	-0.002698
				17.0833	-0.002652
				17.1	-0.002435
				17.1167	-0.002203
				17.1333	-0.001871
				17.15	-0.001649
				17.1667	-0.001547
				17.1833	-0.001555
				17.2	-0.001493
				17.2167	-0.001304
				17.2333	-0.001146
				17.25	-0.000878
				17.2667	-0.00061
				17.2833	-0.000482
				17.3	-0.000264
				17.3167	-1.8e-05
				17.3333	3.8e-05
				17.35	0.000243
				17.3667	0.000429
				17.3833	0.000734
				17.4	0.00089
				17.4167	0.000964
				17.4333	0.001178
				17.45	0.001303
				17.4667	0.001297
				17.4833	0.001391
				17.5	0.001465
				17.5167	0.001789
				17.5333	0.002023
				17.55	0.002018
				17.5667	0.001892
				17.5833	0.001616
				17.6	0.0013
				17.6167	0.001064
				17.6333	0.000887
				17.65	0.000811
				17.6667	0.000745
				17.6833	0.000469
				17.7	0.000253
				17.7167	3.6e-05
				17.7333	-0.000171
				17.75	-0.000378
				17.7667	-0.000644
				17.7833	-0.000901
				17.8	-0.001108
				17.8167	-0.001097
				17.8333	-0.001265
				17.85	-0.001593
				17.8667	-0.001762
				17.8833	-0.00164
				17.9	-0.001609
				17.9167	-0.001369
				17.9333	-0.001119
				17.95	-0.000939
				17.9667	-0.000819
				17.9833	-0.00089
				18	-0.00093
				18.0167	-0.000801
				18.0333	-0.000543
				18.05	-0.000284
				18.0667	-0.000115
				18.0833	7.3e-05
				18.1	0.000292
				18.1167	0.00048
				18.1333	0.000538
				18.15	0.000557
				18.1667	0.000785
				18.1833	0.000863
				18.2	0.000811
				18.2167	0.00073
				18.2333	0.000589
				18.25	0.000548
				18.2667	0.000707
				18.2833	0.000836
				18.3	0.000875
				18.3167	0.000794
				18.3333	0.000674
				18.35	0.000604
				18.3667	0.000534
				18.3833	0.000434
				18.4	0.000254
				18.4167	0.000295
				18.4333	0.000245
				18.45	0.000496
				18.4667	0.000947
				18.4833	0.000648
				18.5	0.000199
				18.5167	0.001071
				18.5333	0.004373
				18.55	-0.009355
				18.5667	-0.059733
				18.5833	-0.138892
				18.6	-0.24218
				18.6167	-0.336447
				18.6333	-0.390445
				18.65	-0.392002
				18.6667	-0.3578
				18.6833	-0.313777
				18.7	-0.267094
				18.7167	-0.233091
				18.7333	-0.207428
				18.75	-0.190565
				18.7667	-0.172952
				18.7833	-0.157109
				18.8	-0.141636
				18.8167	-0.125043
				18.8333	-0.1099
				18.85	-0.093936
				18.8667	-0.083403
				18.8833	-0.07222
				18.9	-0.059036
				18.9167	-0.053423
				18.9333	-0.04623
				18.95	-0.039586
				18.9667	-0.036343
				18.9833	-0.02934
				19	-0.023016
				19.0167	-0.017633
				19.0333	-0.0159
				19.05	-0.015627
				19.0667	-0.013593
				19.0833	-0.01127
				19.1	-0.009857
				19.1167	-0.008504
				19.1333	-0.007391
				19.15	-0.006638
				19.1667	-0.006125
				19.1833	-0.005653
				19.2	-0.00516
				19.2167	-0.005007
				19.2333	-0.004525
				19.25	-0.003923
				19.2667	-0.003581
				19.2833	-0.003578
				19.3	-0.003706
				19.3167	-0.003894
				19.3333	-0.004023
				19.35	-0.004042
				19.3667	-0.00401
				19.3833	-0.004089
				19.4	-0.004247
				19.4167	-0.004497
				19.4333	-0.004686
				19.45	-0.004946
				19.4667	-0.005435
				19.4833	-0.005425
				19.5	-0.005304
				19.5167	-0.005225
				19.5333	-0.005086
				19.55	-0.004656
				19.5667	-0.004117
				19.5833	-0.003788
				19.6	-0.003319
				19.6167	-0.002931
				19.6333	-0.002923
				19.65	-0.002545
				19.6667	-0.001597
				19.6833	-0.000799
				19.7	-0.000262
				19.7167	-0.000755
				19.7333	-0.001259
				19.75	-0.001023
				19.7667	-0.000707
				19.7833	-0.000801
				19.8	-0.000715
				19.8167	-0.00028
				19.8333	0.000104
				19.85	0.000199
				19.8667	-5.7e-05
				19.8833	-0.000343
				19.9	-0.000239
				19.9167	-0.000216
				19.9333	0.000166
				19.95	0.000449
				19.9667	0.000491
				19.9833	0.000773
				20	0.000895
				20.0167	0.001075
				20.0333	0.000725
				20.05	0.000645
				20.0667	0.000445
				20.0833	0.000295
				20.1	0.000265
				20.1167	-0.000137
				20.1333	-0.00039
				20.15	-0.000452
				20.1667	-0.000715
				20.1833	-0.000808
				20.2	-0.00076
				20.2167	-0.000785
				20.2333	-0.00101
				20.25	-0.001165
				20.2667	-0.001321
				20.2833	-0.001546
				20.3	-0.001471
				20.3167	-0.001359
				20.3333	-0.001236
				20.35	-0.001134
				20.3667	-0.001042
				20.3833	-0.00097
				20.4	-0.000798
				20.4167	-0.000707
				20.4333	-0.000836
				20.45	-0.000896
				20.4667	-0.000745
				20.4833	-0.000585
				20.5	-0.000484
				20.5167	-0.000364
				20.5333	-0.000133
				20.55	-2.3e-05
				20.5667	0.000117
				20.5833	0.000297
				20.6	0.000408
				20.6167	0.000329
				20.6333	0.000411
				20.65	0.000472
				20.6667	0.000574
				20.6833	0.000535
				20.7	0.000457
				20.7167	0.000471
				20.7333	0.000415
				20.75	0.00052
				20.7667	0.000864
				20.7833	0.001168
				20.8	0.001243
				20.8167	0.00135
				20.8333	0.001468
				20.85	0.001317
				20.8667	0.001225
				20.8833	0.001153
				20.9	0.001302
				20.9167	0.001353
				20.9333	0.001296
				20.95	0.001309
				20.9667	0.001502
				20.9833	0.001094
				21	0.000947
				21.0167	0.000183
				21.0333	0.00278
				21.05	-0.005173
				21.0667	-0.046516
				21.0833	-0.116829
				21.1	-0.213492
				21.1167	-0.313872
				21.1333	-0.381071
				21.15	-0.390191
				21.1667	-0.36463
				21.1833	-0.317469
				21.2	-0.273628
				21.2167	-0.238435
				21.2333	-0.20904
				21.25	-0.190346
				21.2667	-0.174912
				21.2833	-0.162718
				21.3	-0.147213
				21.3167	-0.127507
				21.3333	-0.11245
				21.35	-0.102923
				21.3667	-0.090635
				21.3833	-0.078778
				21.4	-0.066271
				21.4167	-0.056462
				21.4333	-0.046702
				21.45	-0.040272
				21.4667	-0.036472
				21.4833	-0.031102
				21.5	-0.027033
				21.5167	-0.022951
				21.5333	-0.019789
				21.55	-0.016937
				21.5667	-0.014685
				21.5833	-0.013273
				21.6	-0.011751
				21.6167	-0.010628
				21.6333	-0.009615
				21.65	-0.008301
				21.6667	-0.006687
				21.6833	-0.005744
				21.7	-0.00518
				21.7167	-0.004485
				21.7333	-0.00415
				21.75	-0.003835
				21.7667	-0.00326
				21.7833	-0.002935
				21.8	-0.00264
				21.8167	-0.002315
				21.8333	-0.002179
				21.85	-0.001923
				21.8667	-0.001607
				21.8833	-0.001401
				21.9	-0.001296
				21.9167	-0.000979
				21.9333	-0.000803
				21.95	-0.000787
				21.9667	-0.000521
				21.9833	-0.000254
				22	-0.000168
				22.0167	-7.2e-05
				22.0333	8.5e-05
				22.05	0.000251
				22.0667	0.000477
				22.0833	0.000554
				22.1	0.00039
				22.1167	0.000326
				22.1333	0.000412
				22.15	0.000438
				22.1667	0.000224
				22.1833	0.00025
				22.2	0.000306
				22.2167	0.000131
				22.2333	-4e-06
				22.25	0.000121
				22.2667	0.000446
				22.2833	0.000801
				22.3	0.001137
				22.3167	0.000851
				22.3333	0.000524
				22.35	0.000128
				22.3667	-0.000108
				22.3833	-0.000215
				22.4	0.000179
				22.4167	4.1e-05
				22.4333	-0.000197
				22.45	-0.000526
				22.4667	-0.000645
				22.4833	-0.000713
				22.5	-0.000822
				22.5167	-0.000722
				22.5333	-0.000784
				22.55	-0.000966
				22.5667	-0.001267
				22.5833	-0.001619
				22.6	-0.001871
				22.6167	-0.001694
				22.6333	-0.001379
				22.65	-0.001004
				22.6667	-0.000669
				22.6833	-0.000614
				22.7	-0.000489
				22.7167	-0.000266
				22.7333	-4.4e-05
				22.75	9.8e-05
				22.7667	0.00024
				22.7833	0.000362
				22.8	0.000474
				22.8167	0.000335
				22.8333	0.000175
				22.85	6.5e-05
				22.8667	0.000164
				22.8833	0.000224
				22.9	0.000284
				22.9167	0.000142
				22.9333	0.00035
				22.95	0.000418
				22.9667	7.6e-05
				22.9833	-0.000286
				23	-0.000518
				23.0167	-0.000641
				23.0333	-0.000834
				23.05	-0.001158
				23.0667	-0.001381
				23.0833	-0.001525
				23.1	-0.001548
				23.1167	-0.001542
				23.1333	-0.001696
				23.15	-0.00193
				23.1667	-0.002044
				23.1833	-0.001719
				23.2	-0.001493
				23.2167	-0.001076
				23.2333	-0.000749
				23.25	-0.000772
				23.2667	-0.000756
				23.2833	-0.000299
				23.3	0.000198
				23.3167	0.000677
				23.3333	0.001577
				23.35	0.002307
				23.3667	0.002577
				23.3833	0.002817
				23.4	0.003288
				23.4167	0.00443
				23.4333	0.005316
				23.45	0.005351
				23.4667	0.005086
				23.4833	0.004601
				23.5	0.004166
				23.5167	0.003244
				23.5333	0.001635
				23.55	-0.001585
				23.5667	-0.028305
				23.5833	-0.096194
				23.6	-0.190854
				23.6167	-0.288711
				23.6333	-0.361477
				23.65	-0.385752
				23.6667	-0.363587
				23.6833	-0.324312
				23.7	-0.277408
				23.7167	-0.239421
				23.7333	-0.212193
				23.75	-0.193224
				23.7667	-0.174896
				23.7833	-0.157988
				23.8	-0.140459
				23.8167	-0.12763
				23.8333	-0.111869
				23.85	-0.098097
				23.8667	-0.088626
				23.8833	-0.077415
				23.9	-0.065914
				23.9167	-0.056322
				23.9333	-0.050458
				23.95	-0.041285
				23.9667	-0.035432
				23.9833	-0.028939
				24	-0.025586
				24.0167	-0.021462
				24.0333	-0.003477
				24.05	0.015937
				24.0667	0.013342
				24.0833	-0.000404
				24.1	-0.008489
				24.1167	-0.010734
				24.1333	-0.011149
				24.15	-0.011884
				24.1667	-0.011259
				24.1833	-0.010504
				24.2	-0.009519
				24.2167	-0.008484
				24.2333	-0.00799
				24.25	-0.007175
				24.2667	-0.00621
				24.2833	-0.005265
				24.3	-0.004331
				24.3167	-0.003506
				24.3333	-0.002283
				24.35	-0.001249
				24.3667	-0.000195
				24.3833	0.000698
				24.4	0.001052
				24.4167	0.001215
				24.4333	0.000977
				24.45	0.001029
				24.4667	0.001441
				24.4833	0.000893
				24.5	0.000925
				24.5167	0.000845
				24.5333	0.001035
				24.55	0.000444
				24.5667	-5.7e-05
				24.5833	-0.000787
				24.6	-0.001478
				24.6167	-0.00171
				24.6333	-0.002354
				24.65	-0.002668
				24.6667	-0.003022
				24.6833	-0.002956
				24.7	-0.00258
				24.7167	-0.002646
				24.7333	-0.002535
				24.75	-0.002763
				24.7667	-0.003141
				24.7833	-0.003199
				24.8	-0.003177
				24.8167	-0.002918
				24.8333	-0.002681
				24.85	-0.002534
				24.8667	-0.002627
				24.8833	-0.00279
				24.9	-0.002713
				24.9167	-0.002809
				24.9333	-0.002667
				24.95	-0.002676
				24.9667	-0.002865
				24.9833	-0.002883
				25	-0.002902
				25.0167	-0.002824
				25.0333	-0.002829
				25.05	-0.002924
				25.0667	-0.002939
				25.0833	-0.002664
				25.1	-0.00257
				25.1167	-0.002518
				25.1333	-0.002449
				25.15	-0.002391
				25.1667	-0.002383
				25.1833	-0.002204
				25.2	-0.001926
				25.2167	-0.00168
				25.2333	-0.001467
				25.25	-0.001234
				25.2667	-0.001151
				25.2833	-0.000908
				25.3	-0.000705
				25.3167	-0.000643
				25.3333	-0.000443
				25.35	-0.000153
				25.3667	0.000147
				25.3833	0.000437
				25.4	0.000708
				25.4167	0.000787
				25.4333	0.001067
				25.45	0.001237
				25.4667	0.001437
				25.4833	0.001516
				25.5	0.001636
				25.5167	0.001806
				25.5333	0.001818
				25.55	0.00184
				25.5667	0.002041
				25.5833	0.002133
				25.6	0.002084
				25.6167	0.001827
				25.6333	0.001792
				25.65	0.001836
				25.6667	0.001831
				25.6833	0.001606
				25.7	0.00155
				25.7167	0.001547
				25.7333	0.001285
				25.75	0.000933
				25.7667	0.000671
				25.7833	0.000539
				25.8	0.000467
				25.8167	0.000356
				25.8333	-4.3e-05
				25.85	-0.000283
				25.8667	-0.000312
				25.8833	-0.000581
				25.9	-0.00072
				25.9167	-0.000779
				25.9333	-0.001216
				25.95	-0.001533
				25.9667	-0.00158
				25.9833	-0.001747
				26	-0.002294
				26.0167	0.000139
				26.0333	0.001814
				26.05	-0.004762
				26.0667	-0.038567
				26.0833	-0.098773
				26.1	-0.193658
				26.1167	-0.291573
				26.1333	-0.364717
				26.15	-0.387721
				26.1667	-0.364275
				26.1833	-0.324739
				26.2	-0.281463
				26.2167	-0.247377
				26.2333	-0.218309
				26.25	-0.198362
				26.2667	-0.176625
				26.2833	-0.161487
				26.3	-0.14656
				26.3167	-0.132042
				26.3333	-0.117924
				26.35	-0.100095
				26.3667	-0.086957
				26.3833	-0.073008
				26.4	-0.06493
				26.4167	-0.057891
				26.4333	-0.048041
				26.45	-0.043012
				26.4667	-0.035732
				26.4833	-0.029383
				26.5	-0.025833
				26.5167	-0.021244
				26.5333	-0.016893
				26.55	-0.015183
				26.5667	-0.014143
				26.5833	-0.012662
				26.6	-0.011612
				26.6167	-0.010731
				26.6333	-0.00989
				26.65	-0.009349
				26.6667	-0.008828
				26.6833	-0.007887
				26.7	-0.006956
				26.7167	-0.006345
				26.7333	-0.005964
				26.75	-0.005422
				26.7667	-0.004941
				26.7833	-0.004359
				26.8	-0.003768
				26.8167	-0.003446
				26.8333	-0.002974
				26.85	-0.002622
				26.8667	-0.002361
				26.8833	-0.002159
				26.9	-0.001857
				26.9167	-0.001675
				26.9333	-0.001423
				26.95	-0.001401
				26.9667	-0.001609
				26.9833	-0.001527
				27	-0.001135
				27.0167	-0.000973
				27.0333	-0.001001
				27.05	-0.000829
				27.0667	-0.000807
				27.0833	-0.000665
				27.1	-0.000743
				27.1167	-0.001031
				27.1333	-0.001289
				27.15	-0.001127
				27.1667	-0.000915
				27.1833	-0.000774
				27.2	-0.000562
				27.2167	-0.00045
				27.2333	-0.000498
				27.25	-0.000367
				27.2667	-0.000355
				27.2833	-0.000374
				27.3	-0.000262
				27.3167	-0.000151
				27.3333	-0.00024
				27.35	-0.000149
				27.3667	3.2e-05
				27.3833	0.000334
				27.4	0.000545
				27.4167	0.000666
				27.4333	0.000686
				27.45	0.000557
				27.4667	0.000417
				27.4833	0.000288
				27.5	0.000228
				27.5167	0.000108
				27.5333	-2e-06
				27.55	0.000148
				27.5667	0.000287
				27.5833	0.000397
				27.6	0.000526
				27.6167	0.000856
				27.6333	0.000924
				27.65	0.000642
				27.6667	0.000411
				27.6833	0.000229
				27.7	7e-06
				27.7167	-0.000185
				27.7333	-0.000319
				27.75	-0.000403
				27.7667	-0.000447
				27.7833	-0.000701
				27.8	-0.000954
				27.8167	-0.001039
				27.8333	-0.001276
				27.85	-0.001212
				27.8667	-0.001359
				27.8833	-0.001385
				27.9	-0.001512
				27.9167	-0.00157
				27.9333	-0.001579
				27.95	-0.001799
				27.9667	-0.001978
				27.9833	-0.002018
				28	-0.002077
				28.0167	-0.002067
				28.0333	-0.001859
				28.05	-0.001661
				28.0667	-0.001343
				28.0833	-0.000994
				28.1	-0.000466
				28.1167	-0.000158
				28.1333	-4e-05
				28.15	0.000167
				28.1667	0.000205
				28.1833	0.000173
				28.2	0.000261
				28.2167	0.000569
				28.2333	0.000988
				28.25	0.001277
				28.2667	0.001597
				28.2833	0.001846
				28.3	0.001965
				28.3167	0.002005
				28.3333	0.002188
				28.35	0.00232
				28.3667	0.002372
				28.3833	0.002065
				28.4	0.001747
				28.4167	0.001841
				28.4333	0.002327
				28.45	0.002543
				28.4667	0.001969
				28.4833	0.001345
				28.5	0.000621
				28.5167	-0.000532
				28.5333	-0.000213
				28.55	-0.001534
				28.5667	-0.025615
				28.5833	-0.081536
				28.6	-0.165946
				28.6167	-0.261357
				28.6333	-0.337875
				28.65	-0.377584
				28.6667	-0.361902
				28.6833	-0.323321
				28.7	-0.282939
				28.7167	-0.240967
				28.7333	-0.219045
				28.75	-0.199842
				28.7667	-0.176729
				28.7833	-0.161036
				28.8	-0.144603
				28.8167	-0.1312
				28.8333	-0.115776
				28.85	-0.103433
				28.8667	-0.09078
				28.8833	-0.078846
				28.9	-0.071013
				28.9167	-0.056689
				28.9333	-0.045336
				28.95	-0.038733
				28.9667	-0.03113
				28.9833	-0.029646
				29	-0.026653
				29.0167	-0.02383
				29.0333	-0.021298
				29.05	-0.018566
				29.0667	-0.016404
				29.0833	-0.014472
				29.1	-0.01185
				29.1167	-0.009469
				29.1333	-0.007679
				29.15	-0.006558
				29.1667	-0.005978
				29.1833	-0.005268
				29.2	-0.003998
				29.2167	-0.003229
				29.2333	-0.003052
				29.25	-0.002945
				29.2667	-0.002417
				29.2833	-0.00204
				29.3	-0.002103
				29.3167	-0.001947
				29.3333	-0.001603
				29.35	-0.00176
				29.3667	-0.001996
				29.3833	-0.002103
				29.4	-0.002159
				29.4167	-0.002277
				29.4333	-0.002268
				29.45	-0.002369
				29.4667	-0.00236
				29.4833	-0.002461
				29.5	-0.002663
				29.5167	-0.002545
				29.5333	-0.002361
				29.55	-0.002338
				29.5667	-0.002364
				29.5833	-0.002421
				29.6	-0.002408
				29.6167	-0.002345
				29.6333	-0.002328
				29.65	-0.00234
				29.6667	-0.002333
				29.6833	-0.002186
				29.7	-0.002058
				29.7167	-0.001942
				29.7333	-0.00172
				29.75	-0.001439
				29.7667	-0.001147
				29.7833	-0.000966
				29.8	-0.000854
				29.8167	-0.000883
				29.8333	-0.000836
				29.85	-0.000719
				29.8667	-0.000571
				29.8833	-0.000434
				29.9	-0.000327
				29.9167	-0.00012
				29.9333	5.5e-05
				29.95	0.000179
				29.9667	0.000414
				29.9833	0.000359
				30	0.000154
				30.0167	0.000248
				30.0333	0.000163
				30.05	0.000157
				30.0667	8.1e-05
				30.0833	-2.4e-05
				30.1	0.00014
				30.1167	0.000155
				30.1333	0.00034
				30.15	0.000536
				30.1667	0.000482
				30.1833	0.000268
				30.2	0.000244
				30.2167	0.00014
				30.2333	5.9e-05
				30.25	0.000148
				30.2667	0.000267
				30.2833	0.000406
				30.3	0.000745
				30.3167	0.001195
				30.3333	0.001609
				30.35	0.001893
				30.3667	0.001987
				30.3833	0.002081
				30.4	0.001905
				30.4167	0.001709
				30.4333	0.001649
				30.45	0.001589
				30.4667	0.001649
				30.4833	0.001319
				30.5	0.001558
				30.5167	0.001779
				30.5333	0.001854
				30.55	0.00147
				30.5667	0.001355
				30.5833	0.001231
				30.6	0.000847
				30.6167	0.000353
				30.6333	0.000353
				30.65	0.000274
				30.6667	-3.6e-05
				30.6833	1.4e-05
				30.7	0.000155
				30.7167	-3.4e-05
				30.7333	0.00011
				30.75	6.4e-05
				30.7667	0.000118
				30.7833	0.000142
				30.8	-0.000314
				30.8167	-0.00059
				30.8333	-0.000513
				30.85	-0.000467
				30.8667	-0.000691
				30.8833	-0.000964
				30.9	-0.001238
				30.9167	-0.001411
				30.9333	-0.001944
				30.95	-0.002176
				30.9667	-0.002509
				30.9833	-0.002891
				31	-0.002974
				31.0167	-0.003956
				31.0333	-0.002928
				31.05	-0.00207
				31.0667	-0.024262
				31.0833	-0.082534
				31.1	-0.171795
				31.1167	-0.270957
				31.1333	-0.345018
				31.15	-0.37799
				31.1667	-0.365941
				31.1833	-0.327682
				31.2	-0.281783
				31.2167	-0.241674
				31.2333	-0.216975
				31.25	-0.194146
				31.2667	-0.180257
				31.2833	-0.165898
				31.3	-0.147629
				31.3167	-0.129569
				31.3333	-0.11658
				31.35	-0.10329
				31.3667	-0.087161
				31.3833	-0.077761
				31.4	-0.067732
				31.4167	-0.055453
				31.4333	-0.047553
				31.45	-0.038223
				31.4667	-0.035854
				31.4833	-0.031964
				31.5	-0.027455
				31.5167	-0.023495
				31.5333	-0.020766
				31.55	-0.018206
				31.5667	-0.015826
				31.5833	-0.014187
				31.6	-0.011777
				31.6167	-0.009878
				31.6333	-0.008928
				31.65	-0.007709
				31.6667	-0.0061
				31.6833	-0.00509
				31.7	-0.005051
				31.7167	-0.004632
				31.7333	-0.004163
				31.75	-0.003863
				31.7667	-0.003484
				31.7833	-0.003165
				31.8	-0.002866
				31.8167	-0.002387
				31.8333	-0.002199
				31.85	-0.0022
				31.8667	-0.002021
				31.8833	-0.001983
				31.9	-0.001914
				31.9167	-0.001746
				31.9333	-0.001458
				31.95	-0.00126
				31.9667	-0.000992
				31.9833	-0.000764
				32	-0.000726
				32.0167	-0.000778
				32.0333	-0.001061
				32.05	-0.001683
				32.0667	-0.001926
				32.0833	-0.001959
				32.1	-0.001772
				32.1167	-0.001805
				32.1333	-0.001828
				32.15	-0.002032
				32.1667	-0.002286
				32.1833	-0.002489
				32.2	-0.003093
				32.2167	-0.003787
				32.2333	-0.004272
				32.25	-0.004086
				32.2667	-0.004191
				32.2833	-0.004206
				32.3	-0.00415
				32.3167	-0.003905
				32.3333	-0.003741
				32.35	-0.003567
				32.3667	-0.003223
				32.3833	-0.002769
				32.4	-0.002515
				32.4167	-0.002341
				32.4333	-0.002308
				32.45	-0.002145
				32.4667	-0.001953
				32.4833	-0.00175
				32.5	-0.001667
				32.5167	-0.001514
				32.5333	-0.001223
				32.55	-0.000921
				32.5667	-0.000729
				32.5833	-0.000327
				32.6	-8.5e-05
				32.6167	7.7e-05
				32.6333	0.000199
				32.65	0.000371
				32.6667	0.000513
				32.6833	0.000625
				32.7	0.000747
				32.7167	0.000969
				32.7333	0.001072
				32.75	0.000995
				32.7667	0.000958
				32.7833	0.001092
				32.8	0.001115
				32.8167	0.001098
				32.8333	0.001173
				32.85	0.001309
				32.8667	0.001374
				32.8833	0.001129
				32.9	0.001014
				32.9167	0.00086
				32.9333	0.000807
				32.95	0.000644
				32.9667	0.000511
				32.9833	0.000428
				33	0.000226
				33.0167	0.000143
				33.0333	-0.000128
				33.05	-0.00011
				33.0667	-0.000431
				33.0833	-0.000772
				33.1	-0.000743
				33.1167	-0.000625
				33.1333	-0.000555
				33.15	-0.000585
				33.1667	-0.000675
				33.1833	-0.000825
				33.2	-0.000516
				33.2167	-0.000296
				33.2333	-0.000385
				33.25	-0.000435
				33.2667	-0.000354
				33.2833	-0.000233
				33.3	-0.000183
				33.3167	-0.000192
				33.3333	-0.000191
				33.35	0.000151
				33.3667	0.000432
[truncated: 910 more rows]

## Sheet: Figure4D
					Time (min)	AtcC+pep21		Molar ratio	ΔH
					0.083333	-0.002418		0.015101	-77.018
					0.1	-0.002246		0.091041	-75.6731
					0.116667	-0.001984		0.167699	-61.8497
					0.133333	-0.001853		0.245076	-15.0674
					0.15	-0.001641		0.323173	-2.42375
					0.166667	-0.001389		0.401988	-0.872595
					0.183333	-0.001256		0.481521	-0.441278
					0.2	-0.001223		0.561774	-0.263834
					0.216667	-0.00101
					0.233333	-0.000776
					0.25	-0.000383
					0.266667	-1.8e-05
					0.283333	0.00017
					0.3	0.000327
					0.316667	0.000405
					0.333333	0.000763
					0.35	0.001171
					0.366667	0.001437
					0.383333	0.001642
					0.4	0.001818
					0.416667	0.001993
					0.433333	0.002029
					0.45	0.002362
					0.466667	0.002587
					0.483333	0.002512
					0.5	0.002597
					0.516667	0.002752
					0.533333	0.002812
					0.55	0.002897
					0.566667	0.002981
					0.583333	0.002736
					0.6	0.00257
					0.616667	0.002506
					0.633333	0.002126
					0.65	0.001597
					0.666667	0.001457
					0.683333	0.001638
					0.7	0.001398
					0.716667	0.001209
					0.733333	0.000909
					0.75	0.00041
					0.766667	-9e-05
					0.783333	-0.000199
					0.8	-0.000342
					0.816667	-0.000769
					0.833333	-0.000696
					0.85	-0.000442
					0.866667	-0.000899
					0.883333	-0.001759
					0.9	-0.00295
					0.916667	-0.00425
					0.933333	-0.005671
					0.95	-0.006162
					0.966667	-0.007173
					0.983333	-0.008471
					1	-0.00747
					1.01667	-0.008769
					1.03333	-0.066549
					1.05	-0.238578
					1.06667	-0.446669
					1.08333	-0.599597
					1.1	-0.665715
					1.11667	-0.680902
					1.13333	-0.66732
					1.15	-0.637824
					1.16667	-0.578889
					1.18333	-0.495774
					1.2	-0.4081
					1.21667	-0.325415
					1.23333	-0.257361
					1.25	-0.203653
					1.26667	-0.163715
					1.28333	-0.137147
					1.3	-0.119399
					1.31667	-0.100661
					1.33333	-0.087524
					1.35	-0.076832
					1.36667	-0.06243
					1.38333	-0.057278
					1.4	-0.051975
					1.41667	-0.0435
					1.43333	-0.036482
					1.45	-0.034455
					1.46667	-0.029707
					1.48333	-0.02683
					1.5	-0.024124
					1.51667	-0.021721
					1.53333	-0.019217
					1.55	-0.017204
					1.56667	-0.015531
					1.58333	-0.013897
					1.6	-0.012514
					1.61667	-0.011524
					1.63333	-0.010824
					1.65	-0.009573
					1.66667	-0.008103
					1.68333	-0.007189
					1.7	-0.006441
					1.71667	-0.005572
					1.73333	-0.005244
					1.75	-0.004796
					1.76667	-0.00433
					1.78333	-0.003883
					1.8	-0.003486
					1.81667	-0.003129
					1.83333	-0.002762
					1.85	-0.002685
					1.86667	-0.002167
					1.88333	-0.001591
					1.9	-0.001144
					1.91667	-0.000747
					1.93333	-0.000421
					1.95	-0.00015
					1.96667	0.000148
					1.98333	0.000215
					2	0.000272
					2.01667	0.00046
					2.03333	0.000704
					2.05	0.000983
					2.06667	0.001072
					2.08333	0.001181
					2.1	0.001299
					2.11667	0.001138
					2.13333	0.000999
					2.15	0.000709
					2.16667	0.000409
					2.18333	0.00026
					2.2	1e-05
					2.21667	-6.6e-05
					2.23333	-0.000414
					2.25	-0.000553
					2.26667	-0.000632
					2.28333	-0.000621
					2.3	-0.000343
					2.31667	-0.000282
					2.33333	-0.000271
					2.35	-0.000319
					2.36667	-0.000388
					2.38333	-0.000427
					2.4	-0.000447
					2.41667	-0.000536
					2.43333	-0.000565
					2.45	-0.000294
					2.46667	-0.000163
					2.48333	-8e-05
					2.5	0.0001
					2.51667	-9e-06
					2.53333	3.1e-05
					2.55	6.1e-05
					2.56667	-3e-06
					2.58333	-0.000123
					2.6	-0.000202
					2.61667	-0.000282
					2.63333	-0.000242
					2.65	-0.000273
					2.66667	-0.000273
					2.68333	-0.000272
					2.7	8e-06
					2.71667	7.9e-05
					2.73333	-7.1e-05
					2.75	-4.9e-05
					2.76667	-7.7e-05
					2.78333	-0.000316
					2.8	-0.000425
					2.81667	-0.000374
					2.83333	-0.000318
					2.85	-0.000826
					2.86667	-0.001453
					2.88333	-0.001661
					2.9	-0.001818
					2.91667	-0.001848
					2.93333	-0.002083
					2.95	-0.002207
					2.96667	-0.002412
					2.98333	-0.002707
					3	-0.002782
					3.01667	-0.00345
					3.03333	-0.003908
					3.05	-0.004297
					3.06667	-0.003885
					3.08333	-0.003854
					3.1	-0.00356
					3.11667	-0.002716
					3.13333	-0.002331
					3.15	-0.002066
					3.16667	-0.001131
					3.18333	0.000968
					3.2	0.006946
					3.21667	0.010184
					3.23333	0.011043
					3.25	0.010411
					3.26667	0.00902
					3.28333	0.007039
					3.3	0.005908
					3.31667	0.004057
					3.33333	0.002176
					3.35	0.001404
					3.36667	0.000838
					3.38333	0.000377
					3.4	-0.000763
					3.41667	-0.002014
					3.43333	-0.002375
					3.45	-0.001808
					3.46667	-0.001871
					3.48333	-0.001954
					3.5	-0.001617
					3.51667	-0.00203
					3.53333	-0.023811
					3.55	-0.197728
					3.56667	-0.574145
					3.58333	-1.09611
					3.6	-1.67384
					3.61667	-2.19323
					3.63333	-2.60279
					3.65	-2.84013
					3.66667	-2.89578
					3.68333	-2.82188
					3.7	-2.68962
					3.71667	-2.52396
					3.73333	-2.31339
					3.75	-2.08329
					3.76667	-1.87385
					3.78333	-1.69034
					3.8	-1.53967
					3.81667	-1.39602
					3.83333	-1.25709
					3.85	-1.12522
					3.86667	-0.99784
					3.88333	-0.8842
					3.9	-0.774632
					3.91667	-0.679383
					3.93333	-0.597884
					3.95	-0.524255
					3.96667	-0.459536
					3.98333	-0.398772
					4	-0.347056
					4.01667	-0.303139
					4.03333	-0.268183
					4.05	-0.233357
					4.06667	-0.208659
					4.08333	-0.186187
					4.1	-0.164715
					4.11667	-0.142913
					4.13333	-0.128991
					4.15	-0.116979
					4.16667	-0.102364
					4.18333	-0.093628
					4.2	-0.083472
					4.21667	-0.073087
					4.23333	-0.066071
					4.25	-0.058504
					4.26667	-0.053536
					4.28333	-0.048388
					4.3	-0.039491
					4.31667	-0.032893
					4.33333	-0.027095
					4.35	-0.024957
					4.36667	-0.023739
					4.38333	-0.022411
					4.4	-0.021412
					4.41667	-0.020274
					4.43333	-0.018818
					4.45	-0.017311
					4.46667	-0.015694
					4.48333	-0.014307
					4.5	-0.01288
					4.51667	-0.011676
					4.53333	-0.011322
					4.55	-0.010779
					4.56667	-0.009665
					4.58333	-0.008421
					4.6	-0.00724
					4.61667	-0.006661
					4.63333	-0.006672
					4.65	-0.006353
					4.66667	-0.005644
					4.68333	-0.004716
					4.7	-0.003914
					4.71667	-0.003692
					4.73333	-0.003769
					4.75	-0.003517
					4.76667	-0.003425
					4.78333	-0.002989
					4.8	-0.002245
					4.81667	-0.00167
					4.83333	-0.000916
					4.85	-0.000842
					4.86667	-0.000722
					4.88333	-0.000725
					4.9	-0.000479
					4.91667	-0.000423
					4.93333	-0.000877
					4.95	-0.001012
					4.96667	-0.000983
					4.98333	-0.001273
					5	-0.001484
					5.01667	-0.001444
					5.03333	-0.001235
					5.05	-0.00132
					5.06667	-0.001525
					5.08333	-0.00159
					5.1	-0.001385
					5.11667	-0.00114
					5.13333	-0.000956
					5.15	-0.000822
					5.16667	-0.000748
					5.18333	-0.000714
					5.2	-0.00052
					5.21667	-0.000395
					5.23333	-0.000277
					5.25	-0.000109
					5.26667	-0.000241
					5.28333	-0.000362
					5.3	-0.000444
					5.31667	-0.000396
					5.33333	-0.000269
					5.35	-0.000301
					5.36667	-0.000323
					5.38333	-0.000595
					5.4	-0.000676
					5.41667	-0.000613
					5.43333	-0.00068
					5.45	-0.000826
					5.46667	-0.000983
					5.48333	-0.00115
					5.5	-0.001235
					5.51667	-0.001409
					5.53333	-0.001534
					5.55	-0.001388
					5.56667	-0.001269
					5.58333	-0.001174
					5.6	-0.001038
					5.61667	-0.000823
					5.63333	-0.000227
					5.65	4.8e-05
					5.66667	0.000365
					5.68333	0.000909
					5.7	0.001454
					5.71667	0.001818
					5.73333	0.001943
					5.75	0.002511
					5.76667	0.003253
					5.78333	0.003705
					5.8	0.004267
					5.81667	0.004729
					5.83333	0.005141
					5.85	0.005667
					5.86667	0.006393
					5.88333	0.007108
					5.9	0.007404
					5.91667	0.00796
					5.93333	0.008243
					5.95	0.008272
					5.96667	0.008052
					5.98333	0.007991
					6	0.00856
					6.01667	0.011707
					6.03333	-0.008056
					6.05	-0.112919
					6.06667	-0.326792
					6.08333	-0.626185
					6.1	-0.943147
					6.11667	-1.22691
					6.13333	-1.46261
					6.15	-1.63925
					6.16667	-1.74382
					6.18333	-1.78501
					6.2	-1.77456
					6.21667	-1.71695
					6.23333	-1.6275
					6.25	-1.52487
					6.26667	-1.41978
					6.28333	-1.31693
					6.3	-1.22363
					6.31667	-1.13169
					6.33333	-1.04753
					6.35	-0.970001
					6.36667	-0.888031
					6.38333	-0.813162
					6.4	-0.744572
					6.41667	-0.680492
					6.43333	-0.624442
					6.45	-0.576492
					6.46667	-0.531813
					6.48333	-0.492464
					6.5	-0.456526
					6.51667	-0.422537
					6.53333	-0.390898
					6.55	-0.358419
					6.56667	-0.330669
					6.58333	-0.30958
					6.6	-0.28834
					6.61667	-0.26818
					6.63333	-0.245953
					6.65	-0.23252
					6.66667	-0.218087
					6.68333	-0.202854
					6.7	-0.193141
					6.71667	-0.17877
					6.73333	-0.170042
					6.75	-0.159203
					6.76667	-0.152115
					6.78333	-0.144696
					6.8	-0.133347
					6.81667	-0.124458
					6.83333	-0.120861
					6.85	-0.118775
					6.86667	-0.112848
					6.88333	-0.104052
					6.9	-0.101202
					6.91667	-0.092055
					6.93333	-0.090889
					6.95	-0.087112
					6.96667	-0.080386
					6.98333	-0.079978
					7	-0.07512
					7.01667	-0.073941
					7.03333	-0.068792
					7.05	-0.062284
					7.06667	-0.062045
					7.08333	-0.060538
					7.1	-0.058845
					7.11667	-0.054202
					7.13333	-0.052709
					7.15	-0.050635
					7.16667	-0.045785
					7.18333	-0.040945
					7.2	-0.038365
					7.21667	-0.037335
					7.23333	-0.034905
					7.25	-0.034405
					7.26667	-0.032116
					7.28333	-0.031917
					7.3	-0.029888
					7.31667	-0.029089
					7.33333	-0.02706
					7.35	-0.02466
					7.36667	-0.02262
					7.38333	-0.02067
					7.4	-0.01917
					7.41667	-0.017769
					7.43333	-0.016803
					7.45	-0.016139
					7.46667	-0.015706
					7.48333	-0.015552
					7.5	-0.014858
					7.51667	-0.013838
					7.53333	-0.013078
					7.55	-0.011588
					7.56667	-0.010288
					7.58333	-0.008368
					7.6	-0.007336
					7.61667	-0.00691
					7.63333	-0.006674
					7.65	-0.005598
					7.66667	-0.005082
					7.68333	-0.004396
					7.7	-0.00476
					7.71667	-0.004969
					7.73333	-0.004739
					7.75	-0.004239
					7.76667	-0.003279
					7.78333	-0.002478
					7.8	-0.00275
					7.81667	-0.002991
					7.83333	-0.002502
					7.85	-0.002294
					7.86667	-0.001763
					7.88333	-0.001188
					7.9	-0.000753
					7.91667	-0.000478
					7.93333	-0.000463
					7.95	-0.000388
					7.96667	-0.000204
					7.98333	0.000487
					8	0.001068
					8.01667	0.00136
					8.03333	0.001441
					8.05	0.00184
					8.06667	0.001867
					8.08333	0.001855
					8.1	0.001922
					8.11667	0.002149
					8.13333	0.002441
					8.15	0.002622
					8.16667	0.003244
					8.18333	0.003726
					8.2	0.004088
					8.21667	0.00447
					8.23333	0.004791
					8.25	0.005133
					8.26667	0.005465
					8.28333	0.005737
					8.3	0.006019
					8.31667	0.006198
					8.33333	0.00633
					8.35	0.006673
					8.36667	0.006615
					8.38333	0.006438
					8.4	0.006436
					8.41667	0.006303
					8.43333	0.00619
					8.45	0.005807
					8.46667	0.005134
					8.48333	0.004603
					8.5	0.003382
					8.51667	0.003171
					8.53333	0.00117
					8.55	-0.036551
					8.56667	-0.109482
					8.58333	-0.208615
					8.6	-0.309359
					8.61667	-0.383232
					8.63333	-0.431156
					8.65	-0.458489
					8.66667	-0.457148
					8.68333	-0.447479
					8.7	-0.42588
					8.71667	-0.403641
					8.73333	-0.380072
					8.75	-0.349879
					8.76667	-0.324772
					8.78333	-0.303315
					8.8	-0.283668
					8.81667	-0.265671
					8.83333	-0.245454
					8.85	-0.226058
					8.86667	-0.210658
					8.88333	-0.195018
					8.9	-0.179007
					8.91667	-0.163947
					8.93333	-0.150887
					8.95	-0.139419
					8.96667	-0.1271
					8.98333	-0.116501
					9	-0.105853
					9.01667	-0.100741
					9.03333	-0.094219
					9.05	-0.088356
					9.06667	-0.081234
					9.08333	-0.073152
					9.1	-0.072449
					9.11667	-0.062739
					9.13333	-0.058857
					9.15	-0.056266
					9.16667	-0.053085
					9.18333	-0.050523
					9.2	-0.047899
					9.21667	-0.046014
					9.23333	-0.043498
					9.25	-0.041253
					9.26667	-0.038917
					9.28333	-0.036922
					9.3	-0.034947
					9.31667	-0.033381
					9.33333	-0.031536
					9.35	-0.030021
					9.36667	-0.028666
					9.38333	-0.027406
					9.4	-0.025926
					9.41667	-0.025087
					9.43333	-0.023927
					9.45	-0.022697
					9.46667	-0.021614
					9.48333	-0.020814
					9.5	-0.020434
					9.51667	-0.019654
					9.53333	-0.018784
					9.55	-0.01816
					9.56667	-0.017385
					9.58333	-0.01673
					9.6	-0.016214
					9.61667	-0.015709
					9.63333	-0.015186
					9.65	-0.01471
					9.66667	-0.014084
					9.68333	-0.014088
					9.7	-0.013882
					9.71667	-0.013537
					9.73333	-0.01334
					9.75	-0.012968
					9.76667	-0.012726
					9.78333	-0.012545
					9.8	-0.012003
					9.81667	-0.011575
					9.83333	-0.011113
					9.85	-0.01062
					9.86667	-0.010337
					9.88333	-0.010104
					9.9	-0.009527
					9.91667	-0.008958
					9.93333	-0.008499
					9.95	-0.00784
					9.96667	-0.007281
					9.98333	-0.006892
					10	-0.006686
					10.0167	-0.006155
					10.0333	-0.005854
					10.05	-0.005514
					10.0667	-0.005033
					10.0833	-0.004615
					10.1	-0.004295
					10.1167	-0.003855
					10.1333	-0.003505
					10.15	-0.003265
					10.1667	-0.003125
					10.1833	-0.003144
					10.2	-0.003102
					10.2167	-0.003011
					10.2333	-0.0031
					10.25	-0.002818
					10.2667	-0.003008
					10.2833	-0.002989
					10.3	-0.002791
					10.3167	-0.002792
					10.3333	-0.002753
					10.35	-0.00259
					10.3667	-0.002824
					10.3833	-0.002659
					10.4	-0.002103
					10.4167	-0.001948
					10.4333	-0.001756
					10.45	-0.001442
					10.4667	-0.001227
					10.4833	-0.000953
					10.5	0.000182
					10.5167	0.001307
					10.5333	0.002064
					10.55	0.001832
					10.5667	0.00173
					10.5833	0.001908
					10.6	0.001896
					10.6167	0.002116
					10.6333	0.002501
					10.65	0.002695
					10.6667	0.00264
					10.6833	0.002564
					10.7	0.002931
					10.7167	0.003233
					10.7333	0.003586
					10.75	0.003879
					10.7667	0.004211
					10.7833	0.004508
					10.8	0.004916
					10.8167	0.005284
					10.8333	0.005633
					10.85	0.005591
					10.8667	0.005339
					10.8833	0.005039
					10.9	0.004265
					10.9167	0.003632
					10.9333	0.003219
					10.95	0.002645
					10.9667	0.00136
					10.9833	0.000123
					11	0.000236
					11.0167	0.002769
					11.0333	0.007561
					11.05	-0.023759
					11.0667	-0.069575
					11.0833	-0.124891
					11.1	-0.181886
					11.1167	-0.208572
					11.1333	-0.209627
					11.15	-0.195628
					11.1667	-0.172127
					11.1833	-0.143355
					11.2	-0.118254
					11.2167	-0.097972
					11.2333	-0.084187
					11.25	-0.078513
					11.2667	-0.075349
					11.2833	-0.073505
					11.3	-0.066851
					11.3167	-0.065082
					11.3333	-0.062719
					11.35	-0.059737
					11.3667	-0.053235
					11.3833	-0.048603
					11.4	-0.041931
					11.4167	-0.036886
					11.4333	-0.03212
					11.45	-0.028145
					11.4667	-0.025319
					11.4833	-0.023223
					11.5	-0.021082
					11.5167	-0.018437
					11.5333	-0.016293
					11.55	-0.014368
					11.5667	-0.011664
					11.5833	-0.009198
					11.6	-0.007409
					11.6167	-0.00626
					11.6333	-0.005432
					11.65	-0.004683
					11.6667	-0.004384
					11.6833	-0.003435
					11.7	-0.002357
					11.7167	-0.001188
					11.7333	-0.00041
					11.75	0.000269
					11.7667	0.000674
					11.7833	0.001527
					11.8	0.001811
					11.8167	0.001595
					11.8333	0.000709
					11.85	0.000708
					11.8667	0.000723
					11.8833	0.001237
					11.9	0.001232
					11.9167	0.000596
					11.9333	0.000418
					11.95	-0.000192
					11.9667	-0.000532
					11.9833	-0.000692
					12	-0.000822
					12.0167	-0.001042
					12.0333	-0.001129
					12.05	-0.001479
					12.0667	-0.001888
					12.0833	-0.002268
					12.1	-0.002308
					12.1167	-0.002301
					12.1333	-0.002614
					12.15	-0.002947
					12.1667	-0.003251
					12.1833	-0.003684
					12.2	-0.004104
					12.2167	-0.004053
					12.2333	-0.003971
					12.25	-0.00421
					12.2667	-0.003958
					12.2833	-0.003477
					12.3	-0.003637
					12.3167	-0.003748
					12.3333	-0.003809
					12.35	-0.00355
					12.3667	-0.003051
					12.3833	-0.002572
					12.4	-0.002049
					12.4167	-0.001425
					12.4333	-0.000722
					12.45	0.000141
					12.4667	0.000472
					12.4833	0.00098
					12.5	0.001527
					12.5167	0.002454
					12.5333	0.003021
					12.55	0.003288
					12.5667	0.003219
					12.5833	0.003159
					12.6	0.00325
					12.6167	0.00366
					12.6333	0.003591
					12.65	0.003478
					12.6667	0.003558
					12.6833	0.003148
					12.7	0.002848
					12.7167	0.002808
					12.7333	0.002563
					12.75	0.002266
					12.7667	0.002048
					12.7833	0.00174
					12.8	0.001552
					12.8167	0.001156
					12.8333	0.00085
					12.85	0.000775
					12.8667	0.000709
					12.8833	0.000393
					12.9	0.000107
					12.9167	0
					12.9333	-0.000486
					12.95	-0.000791
					12.9667	-0.000827
					12.9833	-0.000762
					13	-0.000573
					13.0167	-0.00049
					13.0333	-0.000727
					13.05	-0.001124
					13.0667	-0.001302
					13.0833	-0.001317
					13.1	-0.001457
					13.1167	-0.001546
					13.1333	-0.001526
					13.15	-0.001525
					13.1667	-0.001175
					13.1833	-0.000568
					13.2	-0.0001
					13.2167	0.000229
					13.2333	0.000207
					13.25	0.000475
					13.2667	0.000668
					13.2833	0.000775
					13.3	0.000872
					13.3167	0.000809
					13.3333	0.000776
					13.35	0.000756
					13.3667	0.001253
					13.3833	0.00155
					13.4	0.001736
					13.4167	0.001573
					13.4333	0.00135
					13.45	0.001645
					13.4667	0.001761
					13.4833	0.001417
					13.5	0.001543
					13.5167	0.003249
					13.5333	0.00134
					13.55	-0.030696
					13.5667	-0.074833
					13.5833	-0.121189
					13.6	-0.161366
					13.6167	-0.17738
					13.6333	-0.1732
					13.65	-0.153681
					13.6667	-0.124101
					13.6833	-0.095882
					13.7	-0.070422
					13.7167	-0.049618
					13.7333	-0.042834
					13.75	-0.03857
					13.7667	-0.036346
					13.7833	-0.035263
					13.8	-0.033537
					13.8167	-0.03159
					13.8333	-0.029404
					13.85	-0.027458
					13.8667	-0.025781
					13.8833	-0.023455
					13.9	-0.021028
					13.9167	-0.01844
					13.9333	-0.016173
					13.95	-0.010126
					13.9667	-0.008139
					13.9833	-0.007703
					14	-0.007637
					14.0167	-0.00766
					14.0333	-0.006864
					14.05	-0.006348
					14.0667	-0.006414
					14.0833	-0.0061
					14.1	-0.005977
					14.1167	-0.006013
					14.1333	-0.00592
					14.15	-0.005728
					14.1667	-0.005459
					14.1833	-0.00463
					14.2	-0.004151
					14.2167	-0.003862
					14.2333	-0.003384
					14.25	-0.003331
					14.2667	-0.003427
					14.2833	-0.002784
					14.3	-0.002581
					14.3167	-0.002298
					14.3333	-0.001671
					14.35	-0.001275
					14.3667	-0.000569
					14.3833	0.000118
					14.4	0.000454
					14.4167	0.000187
					14.4333	0.000577
					14.45	0.000458
					14.4667	0.000618
					14.4833	0.000548
					14.5	0.000487
					14.5167	0.000663
					14.5333	0.000568
					14.55	0.000724
					14.5667	0.000679
					14.5833	0.000594
					14.6	0.000305
					14.6167	6e-06
					14.6333	2.7e-05
					14.65	8.8e-05
					14.6667	-0.000231
					14.6833	-0.000553
					14.7	-0.000847
					14.7167	-0.000911
					14.7333	-0.001014
					14.75	-0.001288
					14.7667	-0.001353
					14.7833	-0.001321
					14.8	-0.000969
					14.8167	-0.001027
					14.8333	-0.000914
					14.85	-0.000703
					14.8667	-0.000563
					14.8833	-0.000443
					14.9	-0.000334
					14.9167	-0.000324
					14.9333	-0.000265
					14.95	4.5e-05
					14.9667	4e-06
					14.9833	-0.000127
					15	3e-06
					15.0167	0.000122
					15.0333	0.000302
					15.05	0.000564
					15.0667	0.000716
					15.0833	0.000687
					15.1	0.000929
					15.1167	0.000911
					15.1333	0.000877
					15.15	0.000914
					15.1667	0.00094
					15.1833	0.001106
					15.2	0.001202
					15.2167	0.001094
					15.2333	0.001036
					15.25	0.000908
					15.2667	0.00092
					15.2833	0.000852
					15.3	0.000768
					15.3167	0.000876
					15.3333	0.001104
					15.35	0.001313
					15.3667	0.001501
					15.3833	0.00144
					15.4	0.001314
					15.4167	0.001107
					15.4333	0.001011
					15.45	0.001044
					15.4667	0.001208
					15.4833	0.000974
					15.5	0.000711
					15.5167	0.000437
					15.5333	0.000183
					15.55	7e-05
					15.5667	-3.4e-05
					15.5833	-1.8e-05
					15.6	-0.000152
					15.6167	-0.000325
					15.6333	-0.000509
					15.65	-0.000684
					15.6667	-0.000992
					15.6833	-0.001269
					15.7	-0.001287
					15.7167	-0.001274
					15.7333	-0.001532
					15.75	-0.001686
					15.7667	-0.00167
					15.7833	-0.001534
					15.8	-0.001418
					15.8167	-0.001222
					15.8333	-0.001131
					15.85	-0.001082
					15.8667	-0.000984
					15.8833	-0.000955
					15.9	-0.000856
					15.9167	-0.000601
					15.9333	-0.000389
					15.95	-0.000698
					15.9667	-0.000426
					15.9833	5.5e-05
					16	-0.000994
					16.0167	-0.001229
					16.0333	0.000286
					16.05	-0.022798
					16.0667	-0.061043
					16.0833	-0.104888
					16.1	-0.147856
					16.1167	-0.163586
					16.1333	-0.158006
					16.15	-0.140295
					16.1667	-0.113285
					16.1833	-0.084247
					16.2	-0.0547
					16.2167	-0.038254
					16.2333	-0.030107
					16.25	-0.02738
					16.2667	-0.025954
					16.2833	-0.02565
					16.3	-0.025076
					16.3167	-0.023372
					16.3333	-0.021608
					16.35	-0.020634
					16.3667	-0.019192
					16.3833	-0.016889
					16.4	-0.014377
					16.4167	-0.012024
					16.4333	-0.009831
					16.45	-0.007669
					16.4667	-0.006136
					16.4833	-0.005074
					16.5	-0.004192
					16.5167	-0.003669
					16.5333	-0.002977
					16.55	-0.002013
					16.5667	-0.00121
					16.5833	-0.000636
					16.6	-0.000283
					16.6167	-6e-05
					16.6333	0.000196
					16.65	0.000462
					16.6667	0.000677
					16.6833	0.000753
					16.7	0.000788
					16.7167	0.000776
					16.7333	0.000685
					16.75	0.000544
					16.7667	0.000243
					16.7833	0.000162
					16.8	-2.7e-05
					16.8167	-0.000254
					16.8333	-0.00029
					16.85	-0.000197
					16.8667	-0.000253
					16.8833	-0.000479
					16.9	-0.00055
					16.9167	-0.00057
					16.9333	-0.000391
					16.95	-0.000152
					16.9667	8e-06
					16.9833	0.000103
					17	0.00011
					17.0167	3.6e-05
					17.0333	-8.7e-05
					17.05	-0.00023
					17.0667	-0.000289
					17.0833	-0.000393
					17.1	-0.000487
					17.1167	-0.000791
					17.1333	-0.001096
					17.15	-0.001308
					17.1667	-0.00123
					17.1833	-0.001333
					17.2	-0.001466
					17.2167	-0.001369
					17.2333	-0.001491
					17.25	-0.001741
					17.2667	-0.002209
					17.2833	-0.002937
					17.3	-0.003225
					17.3167	-0.003624
					17.3333	-0.00358
					17.35	-0.003798
					17.3667	-0.003706
					17.3833	-0.003794
					17.4	-0.003872
					17.4167	-0.004182
					17.4333	-0.00435
					17.45	-0.004348
					17.4667	-0.004357
					17.4833	-0.004565
					17.5	-0.004994
					17.5167	-0.005231
					17.5333	-0.005216
					17.55	-0.005111
					17.5667	-0.004956
					17.5833	-0.004801
					17.6	-0.004535
					17.6167	-0.004548
					17.6333	-0.004311
					17.65	-0.004003
					17.6667	-0.003676
					17.6833	-0.003558
					17.7	-0.003384
					17.7167	-0.003009
					17.7333	-0.002615
					17.75	-0.002291
					17.7667	-0.001881
					17.7833	-0.001361
					17.8	-0.000891
					17.8167	-0.000611
					17.8333	-0.000152
					17.85	0.000188
					17.8667	0.000597
					17.8833	0.000683
					17.9	0.001179
					17.9167	0.001854
					17.9333	0.00235
					17.95	0.002824
					17.9667	0.003486
					17.9833	0.003808
					18	0.004351
					18.0167	0.005003
					18.0333	0.005583
					18.05	0.006289
					18.0667	0.007045
					18.0833	0.007452
					18.1	0.008098
					18.1167	0.008844
					18.1333	0.009827
					18.15	0.010848
					18.1667	0.01184
					18.1833	0.012911
					18.2	0.014052
					18.2167	0.015617
					18.2333	0.016924
					18.25	0.018161
					18.2667	0.019488
					18.2833	0.020905
					18.3	0.022533
					18.3167	0.024449
					18.3333	0.026456
					18.35	0.028242
					18.3667	0.030119
					18.3833	0.031895
					18.4	0.033892
					18.4167	0.036206
					18.4333	0.038551
					18.45	0.040935
					18.4667	0.043139
					18.4833	0.045284
					18.5	0.047252
					18.5167	0.048259
					18.5333	0.048696
					18.55	0.029254
					18.5667	-0.006972
					18.5833	-0.043831
					18.6	-0.07968
					18.6167	-0.093078
					18.6333	-0.089777
					18.65	-0.070555

## Sheet: Figure4E
							TSA
							T°C	AtcC	AtcC+AtcJ	AtcC+AtcJ-peptide	AtcJ
							10	31.2919	9.30865	7.48422	3.04983
							10.5	30.8833	9.25961	7.42943	3.04665
							11	30.4746	9.21057	7.37464	3.04346
							11.5	30.066	9.16153	7.31984	3.04027
							12	29.6574	9.11249	7.26505	3.03709
							12.5	29.2488	9.06345	7.21025	3.0339
							13	28.8402	9.01441	7.15546	3.03071
							13.5	28.4714	8.96764	7.10911	3.02775
							14	28.1351	8.9233	7.06765	3.02478
							14.5	27.826	8.88005	7.02945	3.02161
							15	27.541	8.8369	6.99311	3.01855
							15.5	27.2779	8.79438	6.9578	3.01556
							16	27.0366	8.7527	6.92291	3.01305
							16.5	26.8143	8.71067	6.88867	3.01088
							17	26.6106	8.66832	6.85495	3.00897
							17.5	26.4244	8.62614	6.82196	3.00704
							18	26.2549	8.58352	6.79035	3.00524
							18.5	26.1014	8.54055	6.76035	3.00328
							19	25.963	8.49731	6.73198	3.0015
							19.5	25.8371	8.45476	6.70522	2.99986
							20	25.7225	8.41232	6.68057	2.99829
							20.5	25.6169	8.37024	6.65807	2.99686
							21	25.5187	8.32862	6.63757	2.9959
							21.5	25.4292	8.28789	6.6195	2.99493
							22	25.3493	8.24777	6.60482	2.99403
							22.5	25.2797	8.20867	6.59295	2.9932
							23	25.2243	8.17104	6.58439	2.99231
							23.5	25.1868	8.13464	6.57956	2.99109
							24	25.1678	8.0998	6.5786	2.98986
							24.5	25.1713	8.06598	6.58083	2.98891
							25	25.2003	8.0333	6.58705	2.98853
							25.5	25.2562	8.00204	6.59741	2.98873
							26	25.3408	7.97241	6.61234	2.98945
							26.5	25.4588	7.94453	6.63234	2.99066
							27	25.6127	7.9188	6.65872	2.99218
							27.5	25.807	7.89564	6.69176	2.9939
							28	26.0461	7.87451	6.73239	2.99581
							28.5	26.3366	7.85614	6.78232	2.99777
							29	26.6812	7.84047	6.84229	3.00003
							29.5	27.0807	7.82849	6.91319	3.00234
							30	27.5314	7.82056	6.99738	3.00495
							30.5	28.0261	7.81764	7.09513	3.00777
							31	28.5479	7.82005	7.20681	3.01121
							31.5	29.0775	7.829	7.33418	3.01499
							32	29.5922	7.84466	7.47921	3.01938
							32.5	30.0702	7.86764	7.64358	3.02408
							33	30.4867	7.89933	7.83116	3.02918
							33.5	30.8254	7.9405	8.04728	3.03474
							34	31.072	7.99167	8.29604	3.04133
							34.5	31.2205	8.05327	8.57945	3.04827
							35	31.2692	8.12639	8.8957	3.05583
							35.5	31.2264	8.21002	9.2379	3.06425
							36	31.1012	8.30495	9.58931	3.0731
							36.5	30.9094	8.41209	9.92761	3.08199
							37	30.6666	8.53465	10.2278	3.09211
							37.5	30.3866	8.67563	10.4681	3.1032
							38	30.0835	8.84106	10.6367	3.11524
							38.5	29.7688	9.03715	10.7379	3.1285
							39	29.4511	9.2708	10.7944	3.14292
							39.5	29.1349	9.54802	10.8438	3.15802
							40	28.8267	9.87614	10.9293	3.17419
							40.5	28.5253	10.2618	11.0932	3.19146
							41	28.2307	10.7108	11.3701	3.20994
							41.5	27.9403	11.2292	11.7822	3.22962
							42	27.6522	11.8209	12.3397	3.25065
							42.5	27.3638	12.4832	13.0453	3.27275
							43	27.0739	13.208	13.8931	3.29601
							43.5	26.7816	13.9816	14.8705	3.32034
							44	26.4883	14.781	15.9553	3.34592
							44.5	26.1959	15.5789	17.1122	3.37246
							45	25.9051	16.3487	18.2892	3.39977
							45.5	25.6177	17.0692	19.4271	3.42748
							46	25.3364	17.7258	20.4626	3.4552
							46.5	25.0611	18.3184	21.3404	3.48294
							47	24.7922	18.8604	22.0273	3.51021
							47.5	24.5304	19.3724	22.5159	3.53724
							48	24.276	19.8747	22.8192	3.56382
							48.5	24.0275	20.3856	22.9672	3.58995
							49	23.7844	20.9071	22.9973	3.6148
							49.5	23.5446	21.4264	22.9432	3.63861
							50	23.3072	21.9207	22.8343	3.66083
							50.5	23.0703	22.3651	22.695	3.68125
							51	22.8328	22.7326	22.5425	3.69934
							51.5	22.5933	23.0104	22.3869	3.71525
							52	22.3512	23.1976	22.2358	3.7288
							52.5	22.1045	23.3031	22.0935	3.73935
							53	21.8532	23.3376	21.9593	3.7465
							53.5	21.5983	23.3193	21.8315	3.7506
							54	21.3436	23.2595	21.71	3.75123
							54.5	21.0935	23.1666	21.5919	3.74769
							55	20.8547	23.0475	21.4731	3.74074
							55.5	20.6346	22.9088	21.3515	3.7303
							56	20.4376	22.7529	21.225	3.71587
							56.5	20.262	22.5843	21.0898	3.69752
							57	20.1056	22.4011	20.941	3.67525
							57.5	19.9625	22.2052	20.7777	3.64852
							58	19.8232	21.9982	20.6002	3.618
							58.5	19.6808	21.7824	20.4086	3.5843
							59	19.5343	21.5599	20.2053	3.54783
							59.5	19.38	21.3425	20.0006	3.51055
							60	19.217	21.1304	19.7967	3.47304
							60.5	19.0464	20.9221	19.5943	3.4354
							61	18.871	20.716	19.3942	3.39768
							61.5	18.6903	20.5096	19.1975	3.36057
							62	18.508	20.2965	19	3.32307
							62.5	18.3269	20.0762	18.8012	3.28562
							63	18.1486	19.8504	18.6027	3.24863
							63.5	17.9717	19.6222	18.4052	3.21253
							64	17.796	19.3949	18.207	3.17734
							64.5	17.6188	19.1707	18.0091	3.1432
							65	17.4377	18.9523	17.8123	3.1101
							65.5	17.2519	18.742	17.6154	3.07816
							66	17.0617	18.5394	17.4188	3.04717
							66.5	16.8675	18.3432	17.2254	3.01715
							67	16.6712	18.1522	17.0331	2.98832
							67.5	16.4747	17.9646	16.8443	2.96103
							68	16.2789	17.7789	16.6601	2.93503
							68.5	16.0844	17.5951	16.4826	2.91077
							69	15.8925	17.4147	16.3121	2.88782
							69.5	15.7045	17.2388	16.1533	2.8662
							70	15.5213	17.0688	16.0065	2.84566
							70.5	15.3434	16.9034	15.8729	2.82624
							71	15.174	16.7416	15.749	2.80751
							71.5	15.0123	16.5816	15.6348	2.78971
							72	14.8569	16.421	15.5267	2.77305
							72.5	14.7076	16.258	15.4212	2.75703
							73	14.5652	16.0883	15.316	2.7419
							73.5	14.4253	15.905	15.2104	2.72792
							74	14.286	15.7025	15.0994	2.71515
							74.5	14.1465	15.4759	14.9786	2.70294
							75	14.0029	15.2239	14.8447	2.69201
							75.5	13.8519	14.9518	14.6957	2.6817
							76	13.6954	14.6699	14.5339	2.67191
							76.5	13.5362	14.3863	14.3647	2.66243
							77	13.3732	14.1098	14.1977	2.65376
							77.5	13.2077	13.8447	14.0402	2.645
							78	13.0392	13.5915	13.8968	2.6367
							78.5	12.8651	13.3481	13.7671	2.62904
							79	12.6845	13.1129	13.6493	2.62191
							79.5	12.5005	12.8835	13.5373	2.61509
							80	12.3164	12.6589	13.4268	2.60895
							80.5	12.1367	12.4385	13.3141	2.60363
							81	11.9644	12.2221	13.1949	2.5984
							81.5	11.8003	12.0099	13.0652	2.59366
							82	11.6431	11.8024	12.9228	2.58909
							82.5	11.4898	11.5997	12.7668	2.5849
							83	11.3373	11.4019	12.5971	2.58042
							83.5	11.1837	11.209	12.416	2.57635
							84	11.027	11.0203	12.2261	2.57185
							84.5	10.8657	10.8342	12.032	2.56766
							85	10.7014	10.6504	11.8351	2.56362
							85.5	10.5348	10.4692	11.6395	2.55982
							86	10.3665	10.2902	11.4464	2.5561
							86.5	10.1977	10.1138	11.2587	2.55325
							87	10.0308	9.94131	11.075	2.55065
							87.5	9.86359	9.77041	10.8935	2.54824
							88	9.69688	9.60018	10.7119	2.54614
							88.5	9.53038	9.42977	10.5288	2.54397
							89	9.36414	9.25762	10.3433	2.54103
							89.5	9.19697	9.08413	10.1553	2.5382
							90	9.03033	8.9073	9.96667	2.53371

## Sheet: Figure5
					T18	AtcC			AtcC			AtcB			-
					T25	AtcB			AtcA			AtcA			-
						Replicate1	Replicate2	Replicate3	Replicate1	Replicate2	Replicate3	Replicate1	Replicate2	Replicate3	Replicate1	Replicate2	Replicate3
						367.055	355.615	369.95	17.2592	18.4697	18.8799	18.5387	18.3781	22.3278	14.5226	13.9968	12.9475
					Average	364.207			18.2029			19.7482			13.8223
					SD	7.57985			0.842664			2.23542			0.801941

## Sheet: FigureS1
			DnaK			DnaJ			GrpE			DnaK+GrpE			DnaK+DnaJ+GrpE			DnaK+AtcJ+GrpE			DnaK+AtcJ H31Q+GrpE
			Replicate1	Replicate2	Replicate3	Replicate1	Replicate2	Replicate3	Replicate1	Replicate2	Replicate3	Replicate1	Replicate2	Replicate3	Replicate1	Replicate2	Replicate3	Replicate1	Replicate2	Replicate3	Replicate1	Replicate2	Replicate3
		ATPase activity (nmol ATP/min/nmol DnaK)	0.0857987	0.0822458	0.0797964	0.000211806	0.00253053	0.0252655	0.0120664	0.0166676	0.0552715	0.172639	0.151713	0.188071	3.21068	3.09149	3.75723	0.600979	0.389617	0.414059	0.194247	0.163645	0.22003

## Sheet: Figure S3
		DnaK						AtcJ						AtcA						AtcB						AtcC
	T°C	37°C		28°C		7°C		37°C		28°C		7°C		37°C		28°C		7°C		37°C		28°C		7°C		37°C		28°C		7°C
		Relative expression	SEM	Relative expression	SEM	Relative expression	SEM	Relative expression	SEM	Relative expression	SEM	Relative expression	SEM	Relative expression	SEM	Relative expression	SEM	Relative expression	SEM	Relative expression	SEM	Relative expression	SEM	Relative expression	SEM	Relative expression	SEM	Relative expression	SEM	Relative expression	SEM
		0.25374	0.00538	1	0.0401	2.84877	0.10705	0.67195	0.101	1	0.10568	1.27858	0.40227	0.66339	0.10502	1	0.17275	1.35567	0.47325	0.80948	0.15158	1	0.09876	1.62888	0.55533	1.09793	0.13897	1	0.13457	1.73087	0.54455
		Cq mean	Cq SEM	Cq mean	Cq SEM	Cq mean	Cq SEM	Cq mean	Cq SEM	Cq mean	Cq SEM	Cq mean	Cq SEM	Cq mean	Cq SEM	Cq mean	Cq SEM	Cq mean	Cq SEM	Cq mean	Cq SEM	Cq mean	Cq SEM	Cq mean	Cq SEM	Cq mean	Cq SEM	Cq mean	Cq SEM	Cq mean	Cq SEM
		18.4683	0.0414638	19.9995	0.0531165	21.9711	0.0239913	26.4238	0.191118	26.0785	0.139616	26.4502	0.362663	27.2038	0.205406	26.8382	0.245365	27.1252	0.42695	25.2744	0.248188	25.2034	0.126419	25.2196	0.404859	26.429	0.14798	26.8002	0.1836	26.7283	0.358775

[truncated: 1 more sheets: Figure S4]
